# Supplementary material for: Genetic evaluation of growth rate and efficiency-related traits in Menz sheep
Source: PLoS One. 2025 Dec 3;20(12):e0337718. doi: 10.1371/journal.pone.0337718 (PMC12674582; doi:10.1371/journal.pone.0337718)
Supplement: S1 Data — (XLSX) [file pone.0337718.s001.xlsx]

## Sheet: Sheet1
Village	Animal_ID	Sire_ID	Dam_ID	Sex	Birth_Date	Birth_Season	Birth_Type	EPPWT	Parity	ADG1	KR1	GE1	GR1	WT6	ADG2	KR2	GE2	GR2	ADG3	KR3	GE3	GR3
Dargegne	168	9159		1	2009-10-29	Dry season	1	22	3
Dargegne	555	2894		2	2014-10-03	Dry season	1			55.5556	11.903	178.571	1.13834	12.8227	55.8081	8.23591	64.3939	0.552328
Dargegne	664	4665		2	2016-05-31	Short rainy season	1							12.2279					54.5855	5.36379	80.3522	0.327634
Dargegne	727			2	2009-06-10	Main rainy season	1
Dargegne	733			2	2009-06-10	Main rainy season	1
Dargegne	737			2	2009-06-10	Main rainy season	1
Dargegne	741	4311		1	2016-07-01	Main rainy season	1			70.5556	13.4111	226.786	1.3157	14.32	57.4444	7.80352	56.5027	0.49767	20.4444	2.33949	25.6983	0.127064
Dargegne	783	5528		2	2017-01-22	Dry season	1			64.4444	13.061	223.077	1.30302	11.1424	30.4708	4.99633	32.6473	0.313915
Dargegne	876			1	2009-04-10	Dry season	1
Dargegne	934	4665		2	2018-02-23	Short rainy season	1			56.2222	11.9768	180.714	1.14685	11.2343	37.4921	6.10985	42.9298	0.396871	61.2167	5.97481	98.0838	0.379733
Dargegne	1435		1165	1	2009-08-07	Main rainy season	1	23.4	2	63	13.1579	236.25	1.34743	10.859	30.9891	5.18043	34.5603	0.329825
Dargegne	1441		1394	1	2009-08-02	Main rainy season	1	20	3	52	11.8552	187.2	1.17223	9.68085	27.7872	5.06303	34.8308	0.332056
Dargegne	1459		403	2	2009-08-14	Main rainy season	1	26.4	3	83.6667	14.1125	235.312	1.34433	14.3789	40.5439	5.49073	34.007	0.325246	9.20121	1.14826	11.5183	0.0605661
Dargegne	1461		526	1	2009-08-25	Main rainy season	1	20	4	50.5556	10.111	113.75	0.844041	12.0447	38.8299	6.00578	40.8736	0.38077
Dargegne	1462		69	1	2009-08-16	Main rainy season	1	19.4	2	56.2222	10.7662	126.5	0.908416
Dargegne	1463		1311	2	2009-08-15	Main rainy season	1	19	3	53.5556	12.1591	200.833	1.22376	9.82857	28.9841	5.22147	36.1298	0.34271
Dargegne	1464		337	2	2009-08-16	Main rainy season	1	23	4	56.2222	12.4553	210.833	1.2601
Dargegne	1465		348	2	2009-08-15	Main rainy season	1	25	5	66	13.4484	247.5	1.38399	11.7333	37.7037	5.94727	40.6875	0.379301	46.1945	4.87564	70.8666	0.297618
Dargegne	1466	9688	1024	1	2009-08-25	Main rainy season	1	18	4	71.2222	13.9278	267.083	1.44491	12.8581	44.9789	6.62409	45.9489	0.420096
Dargegne	1467		329	2	2009-08-17	Main rainy season	1	19	2	50.5556	11.8108	189.583	1.18141	10.1005	35.0059	6.17851	45.3314	0.415385
Dargegne	1468		297	1	2009-08-18	Main rainy season	1	21.6	6	59.5556	12.5672	206.154	1.24324	10.9226	32.9176	5.47878	37.2183	0.351559
Dargegne	1469	9688	1040	1	2009-08-20	Main rainy season	1	24	1	76.1111	14.5869	311.364	1.57145	13.1565	45.628	6.60505	45.3759	0.415725
Dargegne	1470		21	2	2009-08-22	Main rainy season	1	20	4
Dargegne	1471		265	2	2009-08-23	Main rainy season	1	21	1	64	13.7652	288	1.50648
Dargegne	1472		471	1	2009-08-24	Main rainy season	1	21	2
Dargegne	1473		376	1	2009-08-31	Main rainy season	1	23	5	65.2222	13.3742	244.583	1.37463	11.8426	39.6958	6.21811	43.1998	0.398967	56.729	5.57432	86.2243	0.345434
Dargegne	1474	9688	1033	2	2009-08-27	Main rainy season	1	19.2	3	62.5556	13.1138	234.583	1.34191
Dargegne	1475		54	2	2009-08-27	Main rainy season	1	21.2	1	50	12.2824	225	1.30962	11.6257	56.9519	9.04575	78.8564	0.646015
Dargegne	1476		535	2	2009-08-27	Main rainy season	1	21.2	2	75	14.742	337.5	1.6399
Dargegne	1477	9688	1044	2	2009-08-31	Main rainy season	1	20	1	67.4444	14.0861	303.5	1.55001
Dargegne	1479		520	1	2009-09-01	Main rainy season	1	20	1	65.8889	13.943	296.5	1.53056
Dargegne	1480		275	1	2009-09-01	Main rainy season	1	20	3	82.4444	15.3329	371	1.72188	13.8681	49.4237	6.87736	47.2201	0.429732	0.915751	0.126303	1.18859	0.00656434
Dargegne	1481		260	2	2009-09-02	Main rainy season	1	19	3
Dargegne	1482		831	2	2009-09-07	Main rainy season	1	23	2	69.3333	13.758	260	1.42326	13.4476	53.418	7.60683	55.6437	0.491555
Dargegne	1483		836	2	2009-09-07	Main rainy season	1	23	3	67.3333	13.8196	275.455	1.46996	11.9143	40.6032	6.33153	44.2407	0.407015
Dargegne	1484		1306	1	2009-09-02	Main rainy season	1	21	4
Dargegne	1485		261	1	2009-09-04	Main rainy season	1	18	1
Dargegne	1486		866	2	2009-09-04	Main rainy season	1	24	1
Dargegne	1487		1319	2	2009-09-05	Main rainy season	1	22	3
Dargegne	1488		1325	1	2009-09-05	Main rainy season	1	18	1	66	13.9534	297	1.53196
Dargegne	1489		688	1	2009-09-05	Main rainy season	1	22	4	54	12.4678	220.909	1.29554
Dargegne	1490		975	1	2009-09-06	Main rainy season	1	22	3	58.5556	12.9592	239.545	1.35826	11.4842	44.6023	7.1496	53.7378	0.477865
Dargegne	1491		1291	1	2009-09-06	Main rainy season	1	21.4	7	70.6667	14.1208	289.091	1.5096	13.9474	59.8596	8.29402	62.9365	0.542434
Dargegne	1492		1241	2	2009-09-06	Main rainy season	1	21	4	60.5556	12.9122	227.083	1.31672	11.3053	38.3918	6.22699	44.0161	0.405283
Dargegne	1493		723	1	2009-09-07	Main rainy season	1	23	4	64	13.256	240	1.35975	13.4476	58.7513	8.3663	64.7993	0.555064
Dargegne	1494		619	1	2009-09-07	Main rainy season	1	20	3	71.4444	14.1893	292.273	1.51865	12.4857	42.8413	6.44989	44.678	0.410378	19.7344	2.46243	28.4501	0.139095
Dargegne	1495		262	1	2009-09-08	Main rainy season	1	21	1	70.1111	14.3247	315.5	1.58257	13.4894	57.5485	8.17599	62.3269	0.538269
Dargegne	1496			1	2009-09-08	Main rainy season	1		7	57.7778	12.8777	236.364	1.3478	13.4979	67.7541	9.62137	82.4037	0.667836
Dargegne	1497		404	1	2009-09-10	Main rainy season	1	27.2	6	88.4444	15.7752	398	1.78381	13.6129	40.5878	5.72707	36.6757	0.347157
Dargegne	1498		1284	1	2009-09-10	Main rainy season	1	19	2	67.3333	14.076	303	1.54863	12.6452	50.9462	7.59747	56.8879	0.500401
Dargegne	1499		641	1	2009-09-11	Main rainy season	1	20	4	57.4444	13.1102	258.5	1.41862	11.7297	50.6637	7.99338	63.5946	0.546912
Dargegne	1500		235	2	2009-09-08	Main rainy season	1	23.4	1
Dargegne	1501		1138	1	2009-09-11	Main rainy season	1	22	2
Dargegne	1502		921	2	2009-09-08	Main rainy season	1	22.2	4	59.7778	13.3505	269	1.4507	11.5745	46.6052	7.42692	56.8356	0.500031
Dargegne	1503		64	2	2009-09-11	Main rainy season	1	20.2	2	63.7778	13.4835	260.909	1.42606	10.7622	31.3574	5.27734	35.5436	0.337915
Dargegne	1504		851	2	2009-09-12	Main rainy season	1	24	4	66.6667	14.0149	300	1.54033	14.7174	74.6377	9.9331	83.9674	0.67732
Dargegne	1505		977	1	2009-09-12	Main rainy season	1	24	5	57	13.0634	256.5	1.4124	10.8043	40.8261	6.85076	51.5336	0.461819
Dargegne	1506		521	1	2009-09-13	Main rainy season	1	21	3	63	13.6692	283.5	1.49352	8.88525	13.5027	2.62373	15.8441	0.163417
Dargegne	1507		564	1	2009-09-14	Main rainy season	1	24	2	44.4444	11.5932	200	1.22068	10.5263	50.2924	8.60588	75.4386	0.624577
Dargegne	1508		846	1	2009-09-14	Main rainy season	1	20	1	62.6667	13.3752	256.364	1.41198	15.2737	82.5965	10.6906	94.8174	0.740992
Dargegne	1509		862	2	2009-09-10	Main rainy season	1	23	3
Dargegne	1510		702	1	2009-09-10	Main rainy season	1	22	1
Dargegne	1511	9475	753	1	2009-09-10	Main rainy season	1	19	3
Dargegne	1512		125	2	2009-09-10	Main rainy season	1	22	4
Dargegne	1513		475	2	2009-09-11	Main rainy season	1	23	4
Dargegne	1514		435	2	2009-09-11	Main rainy season	1	24	5
Dargegne	1515		1402	1	2009-09-11	Main rainy season	1	22	1
Dargegne	1516		987	1	2009-09-11	Main rainy season	1	18	3
Dargegne	1517		1389	2	2009-09-11	Main rainy season	1	19	2
Dargegne	1518		1365	2	2009-09-11	Main rainy season	1	20	1
Dargegne	1519		1348	2	2009-09-12	Main rainy season	1	18	1
Dargegne	1520		1337	2	2009-09-12	Main rainy season	1	17	2
Dargegne	1521		903	1	2009-09-12	Main rainy season	1	20.2	2	58.1111	13.1797	261.5	1.42788
Dargegne	1522	9688	1054	2	2009-09-13	Main rainy season	1	24	3	70	14.3149	315	1.58123
Dargegne	1523	9688	1022	1	2009-09-13	Main rainy season	1	21	3	58	13.1682	261	1.42634
Dargegne	1524	9688	1047	2	2009-09-19	Main rainy season	1	20	2	68.1111	14.1465	306.5	1.55824	14.0649	65.9429	9.0796	72.9996	0.609021	17.9357	2.115	22.9539	0.114799
Dargegne	1525	9688	1037	2	2009-09-19	Main rainy season	1	22	3	55.3333	12.8853	249	1.38878	12.3135	59.2613	9.01539	76.4114	0.63072	16.3371	2.11657	23.8817	0.118976
Dargegne	1526		2	2	2009-09-15	Main rainy season	1	24	5	57.1111	13.0752	257	1.41396
Dargegne	1527		1155	1	2009-09-15	Main rainy season	1	21.2	3	40.7778	11.0978	183.5	1.15782	6.97238	14.4708	3.37255	22.9696	0.229741
Dargegne	1528	9405	930	1	2009-09-16	Main rainy season	1	20.4	1					13.4723
Dargegne	1530		94	2	2009-09-17	Main rainy season	1	18	2	62.5556	13.6261	281.5	1.48771
Dargegne	1531		1297	1	2009-09-17	Main rainy season	1	23	4	62.5556	13.3642	255.909	1.41056	12.0182	46.5354	7.20948	53.4889	0.476065	26.7885	3.22247	40.1219	0.187413
Dargegne	1532		1254	1	2009-09-17	Main rainy season	1	20	2	54.2222	13.3505	305	1.55413	11.6107	57.0077	9.06338	79.1774	0.648007
Dargegne	1533		1252	1	2009-09-18	Main rainy season	1	21	4	54.7778	12.5541	224.091	1.3065	13.6194	72.1039	10.1705	91.0148	0.71909	13.4364	1.67658	17.7582	0.0908131
Dargegne	1535		765	1	2009-10-06	Dry season	2	19	1
Dargegne	1537		602	2	2009-09-19	Main rainy season	1	20	3	57.4444	12.8424	235	1.34329	9.78919	26.8799	4.85699	32.8248	0.315401	34.7151	4.3317	63.8329	0.274265
Dargegne	1538	9688	1055	2	2009-10-20	Dry season	1	18	1
Dargegne	1539	9688	1027	1	2009-10-20	Dry season	1	23	3
Dargegne	1540	9688	1116	1	2009-10-20	Dry season	1	20	3
Dargegne	1541		419	1	2009-09-19	Main rainy season	1	18	1	66	14.2229	330	1.62068	11.7243	44.2703	6.98709	51.4771	0.461404	23.9705	2.99084	36.8012	0.174088
Dargegne	1542		303	1	2009-10-24	Dry season	1	23	2
Dargegne	1543		313	1	2009-09-23	Main rainy season	1	22	5	60	13.373	270	1.4537	8.36464	10.7182	2.17915	13.0357	0.136148
Dargegne	1544			2	2009-09-20	Main rainy season	1	21	3	62.3333	13.6045	280.5	1.4848	9.82609	24.6232	4.43669	29.1207	0.283975
Dargegne	1545		1070	1	2009-10-22	Dry season	1	22	4
Dargegne	1546		821	1	2009-09-21	Main rainy season	1	18	3					11.6332
Dargegne	1547		1324	1	2009-09-21	Main rainy season	1	23.2	1					11.6332					24.4709	3.05343	37.8638	0.178387
Dargegne	1548		1279	2	2009-09-21	Main rainy season	1	12.4	6
Dargegne	1549		1202	2	2009-09-22	Main rainy season	1	22	2
Dargegne	1550		432	1	2009-09-22	Main rainy season	1	26	5
Dargegne	1551		374	2	2009-09-22	Main rainy season	1	20.4	4
Dargegne	1552		237	1	2009-09-23	Main rainy season	1	23.2	2
Dargegne	1553		990	1	2009-09-23	Main rainy season	1	26.4	3					9.28324					26.3874	3.63944	51.1646	0.229555
Dargegne	1554		966	2	2009-09-23	Main rainy season	1	20	4
Dargegne	1555		227	1	2009-09-23	Main rainy season	1	19	4					10.9503
Dargegne	1556		217	2	2009-09-24	Main rainy season	1	20	2					10.8
Dargegne	1557		116	2	2009-09-24	Main rainy season	1	22	4					10.4
Dargegne	1558		223	1	2009-09-24	Main rainy season	1	21.2	3					12.2
Dargegne	1559		188	1	2009-09-25	Main rainy season	1	21	1					11.4514
Dargegne	1560		184	2	2009-09-25	Main rainy season	1	23	7					11.2503
Dargegne	1561		147	2	2009-10-25	Dry season	1	18.4	5
Dargegne	1562		267	2	2009-09-25	Main rainy season	1	20	2					12.5263
Dargegne	1563		16	2	2009-09-24	Main rainy season	1	21	2					7.86957					23.0995	3.57661	52.8353	0.235661
Dargegne	1564		1367	1	2009-09-25	Main rainy season	1	18	1
Dargegne	1565		998	1	2009-09-25	Main rainy season	1	19.2	1
Dargegne	1566		923	1	2009-09-25	Main rainy season	1	18.6	2	95	16.0017	388.636	1.76272	9.58947	-12.8947	-2.36628	-10.7956	-0.126933	31.368	4.06761	58.8796	0.257209
Dargegne	1567		890	1	2009-09-25	Main rainy season	1	22.4	2	92.5556	15.8337	378.636	1.73975	9.02105	-16.7661	-3.22098	-14.33	-0.171853	31.1834	4.16773	62.2213	0.268773
Dargegne	1568		920	2	2009-09-25	Main rainy season	1	21	4	87.5556	15.7114	394	1.77485	8.25263	-18.0819	-3.71363	-16.4713	-0.199978	30.9988	4.32187	67.6122	0.286935
Dargegne	1569		870	1	2009-09-26	Main rainy season	1	18	3					8.65714					29.8687	4.11948	62.1033	0.268369
Dargegne	1570		1257	1	2009-09-26	Main rainy season	1	17.4	1
Dargegne	1571		438	1	2009-09-26	Main rainy season	1	21	2
Dargegne	1572		305	1	2009-09-27	Main rainy season	1	23	2	38	9.88749	131.538	0.932862
Dargegne	1573	9688	1093	2	2009-09-27	Main rainy season	1	22	4	82.2222	15.3159	370	1.71951
Dargegne	1574	9688	1193	2	2009-09-28	Main rainy season	1	18	2	74.1111	14.6679	333.5	1.62969	8.63158	-0.426901	-0.0847733	-0.443149	-0.00493482
Dargegne	1575		653	1	2009-09-28	Main rainy season	1	24	3	62.6667	13.3752	256.364	1.41198	10.5368	29.9649	5.12366	34.3985	0.328488	30.5615	3.81341	52.208	0.233376
Dargegne	1576		647	1	2009-09-28	Main rainy season	1	21	5	68.6667	13.9416	280.909	1.48599	9.58947	13.4386	2.46608	14.4329	0.149798	36.9388	4.5664	69.3363	0.29262
Dargegne	1578		1374	1	2009-10-01	Dry season	1	19	4
Dargegne	1579		1395	2	2009-10-02	Dry season	1	21	2
Dargegne	1580		1376	2	2009-10-02	Dry season	1	22	4
Dargegne	1581		1345	2	2009-10-02	Dry season	1	20	2
Dargegne	1582		1358	2	2009-10-02	Dry season	1	21.2	3
Dargegne	1583		49	1	2009-10-06	Dry season	1	23	5	60.5556	13.4288	272.5	1.46119
Dargegne	1584		741	2	2009-09-18	Main rainy season	1	23	3	62	13.3094	253.636	1.40344	11.6839	43.3763	6.86377	50.1783	0.451837
Dargegne	1585		1263	2	2009-10-04	Dry season	1	17	1
Dargegne	1586		843	2	2009-09-18	Main rainy season	1	23.4	2	80	14.902	327.273	1.61361	15.9419	72.6882	9.11083	69.5951	0.586937	11.6748	1.33356	13.182	0.0687929
Dargegne	1587		768	2	2009-10-05	Dry season	1	21.4	2
Dargegne	1588		797	1	2009-10-06	Dry season	1	19.4	3
Dargegne	1589		765	1	2009-10-06	Dry season	2	18.4	1
Dargegne	1590		803	2	2009-10-07	Dry season	1	18	1
Dargegne	1591		464	1	2009-10-07	Dry season	1	22	4
Dargegne	1592		287	2	2009-10-01	Dry season	1	21	1
Dargegne	1593		24	1	2009-10-11	Dry season	1	22.6	4	61.8889	13.0472	232.083	1.33357	9.6381	18.5344	3.38832	20.9297	0.211154	28.8665	3.81899	53.9108	0.239557
Dargegne	1594		835	2	2009-09-16	Main rainy season	1	22	3	66	13.9534	297	1.53196	14.4468	72.2979	9.75656	81.9497	0.665067
Dargegne	1595		860	1	2009-10-12	Dry season	1	18.6	2	85.4444	15.5575	384.5	1.75327	10.617	10.3002	1.75124	9.56678	0.101516
Dargegne	1596		853	1	2009-10-13	Dry season	1	26	5	69.4444	14.0118	284.091	1.49523
Dargegne	1597		622	2	2009-10-15	Dry season	1	18	1	60.4444	13.9855	340	1.64623
Dargegne	1598		359	1	2009-10-15	Dry season	1	19	1					9.78378					45.8898	5.24165	84.4272	0.340047
Dargegne	1599		354	1	2009-10-16	Dry season	1	17.6	2
Dargegne	1600		919	1	2009-10-16	Dry season	1	24	3
Dargegne	1601		923	2	2009-10-17	Dry season	1	19.6						7.81935					23.3723	3.6191	53.8026	0.239167
Dargegne	1602		716	1	2009-10-17	Dry season	1	25	2	74.4444	14.4474	304.545	1.55288
Dargegne	1603		92	2	2009-09-17	Main rainy season	1	24	3
Dargegne	1604		74	1	2009-10-28	Dry season	1	22	2	81.8889	14.595	283.462	1.49341	12.2686	25.5397	3.89601	23.0549	0.230511
Dargegne	1605		75	1	2009-10-20	Dry season	1	20.4	1	65.8889	13.2008	228.077	1.32009	11.059	28.1002	4.63363	29.6485	0.288507	28.7686	3.55657	46.8247	0.213372
Dargegne	1606		79	1	2009-10-21	Dry season	1	19.6	1					10.3121					26.2363	3.43623	45.796	0.209466
Dargegne	1607		992	2	2009-10-23	Dry season	1	20	2	65.2222	13.1366	225.769	1.31224	11	28.1111	4.65408	29.8701	0.290405
Dargegne	1608		170	1	2009-10-25	Dry season	1	20	2					11.0966
Dargegne	1609		174	1	2009-10-25	Dry season	1	22	5					12.5101
Dargegne	1610		168	2	2009-10-26	Dry season	1	21	1
Dargegne	1611		195	1	2009-11-07	Dry season	1	23	2
Dargegne	1612	9688	1127	1	2009-09-28	Main rainy season	1	20	2
Dargegne	1614		426	1	2009-10-27	Dry season	1	22	4	78.7778	15.0481	354.5	1.68225	9.74194	7.24373	1.31365	7.17201	0.076961
Dargegne	1615		814	2	2009-10-28	Dry season	1	24	3	62.3333	12.8518	215.769	1.2776	9.8	17.6667	3.18959	19.3666	0.196699
Dargegne	1616	9474	1129	1	2009-10-28	Dry season	1	23	3	60.2222	13.1308	246.364	1.38035	10.7622	34.9129	5.87572	41.2357	0.383622	29.3097	3.65722	49.0213	0.221622
Dargegne	1617		759	2	2009-10-28	Dry season	1	20	2	77.5556	14.4697	290.833	1.51457	7.84865	-17.015	-3.62858	-16.3257	-0.198043	38.0452	5.06855	87.2525	0.348493
Dargegne	1619		314	1	2009-10-29	Dry season	1	22	3	41.3333	10.3696	143.077	0.986898	7.88261	17.3623	3.69067	24.7248	0.245489
Dargegne	1620		399	1	2009-10-29	Dry season	1	24	4	89.1111	15.8227	401	1.79048	11.7826	19.5845	3.07951	17.5909	0.180046
Dargegne	1621		344	1	2009-10-29	Dry season	1	22	3					8.86087
Dargegne	1622		293	2	2009-10-30	Dry season	1	24	2					9.87541					24.2056	3.30337	44.1198	0.203041
Dargegne	1623		980	2	2009-10-30	Dry season	1	22	4	59.5556	13.328	268	1.44768
Dargegne	1624		675	1	2009-10-21	Dry season	1	23	4	58	12.4029	200.769	1.22353
Dargegne	1625		645	1	2009-11-01	Dry season	1	22	2	62.8889	13.6585	283	1.49207	10.1547	27.7188	4.87276	32.5678	0.313249	73.9116	6.934	131.014	0.465172
Dargegne	1626		624	1	2009-11-02	Dry season	1	21	1	56.7778	13.04	255.5	1.40928	8.03352	10.2613	2.15042	12.989	0.135689
Dargegne	1627		642	2	2009-11-07	Dry season	1	22	4	65.2222	13.622	266.818	1.44411	11.6332	39.5906	6.2852	44.1531	0.40634	16.6717	2.22821	25.7962	0.127496
Dargegne	1628		655	2	2009-11-07	Dry season	1	20	4	69.4444	13.7681	260.417	1.42455	10.4856	20.3951	3.50012	21.2204	0.213822	19.7017	2.71749	33.8209	0.161851
Dargegne	1630		161	1	2009-11-07	Dry season	1	26	2	82.1111	15.0674	335.909	1.63585	11.6332	22.7017	3.60401	21.3051	0.214598	21.1284	2.71306	32.692	0.157145
Dargegne	1631		230	1	2009-11-07	Dry season	1	20	3	92.6667	15.6196	347.5	1.66501	11.4481	7.86809	1.26421	6.59337	0.0709457	17.6966	2.36526	27.8245	0.136382
Dargegne	1632		1347	2	2009-10-02	Dry season	1	20	1
Dargegne	1633		879	2	2009-11-12	Dry season	1	22	3	64.4444	13.5478	263.636	1.43443	9.91429	21.2698	3.80687	23.9286	0.238372	45.1618	5.1586	81.994	0.332669
Dargegne	1634		587	1	2009-11-15	Dry season	1	23	2	49.4444	11.6775	185.417	1.16531	7.73333	9.81481	2.11645	12.8954	0.134768	34.9919	4.82648	81.4466	0.330995
Dargegne	1635		592	1	2009-11-17	Dry season	1	21	2	64.2222	13.5264	262.727	1.43165
Dargegne	1636		1068	2	2009-11-18	Dry season	1	24	4	61.6667	13.0249	231.25	1.33078
Dargegne	1637		1217	2	2009-11-21	Dry season	1	25	3	65.8889	13.4378	247.083	1.38266
Dargegne	1638		1226	2	2009-11-23	Dry season	1	20	1	62.8889	13.397	257.273	1.41481	11.1503	36.5586	5.99136	41.861	0.388531	38.2952	4.37426	61.8203	0.267398
Dargegne	1639		728	1	2009-11-26	Dry season	1	24.4	4
Dargegne	1640	9475	749	1	2009-11-28	Dry season	1	21	1	47.3333	11.5475	185.217	1.16453	11.7891	58.1014	9.1322	79.7124	0.651319	45.8861	4.84303	70.0603	0.29499
Dargegne	1641	9688	1043	1	2009-12-01	Dry season	1	20	1	65.2222	12.4793	183.438	1.15758	11.8087	30.43	4.77694	30.1951	0.293182
Dargegne	1642		455	2	2009-11-29	Dry season	1	25	5
Dargegne	1643	9688	1041	2	2009-12-02	Dry season	1	24	3	74.7778	14.0075	258.846	1.41969	11.8459	27.9545	4.37799	26.9657	0.265274
Dargegne	1644	9688	1046	1	2009-12-02	Dry season	1	20	1	63.7778	13.2343	239.167	1.35702	10.859	30.2113	5.05041	33.4031	0.320228	23.3911	3.05829	38.7734	0.18204
Dargegne	1645	9688	1036	2	2009-12-27	Dry season	1	19	4
Dargegne	1646	9688	1030	1	2009-12-27	Dry season	1	22	4
Dargegne	1647		406	2	2009-12-02	Dry season	1	23	3	72.5556	14.0453	272.083	1.45994	12.8262	43.2914	6.38745	43.6308	0.402307	51.2645	5.03737	71.9433	0.301108
Dargegne	1648		397	1	2009-12-03	Dry season	1	22	1					10.9187					52.2333	5.4575	86.1092	0.345091
Dargegne	1649		1331	1	2009-11-23	Dry season	1	35	7	62	12.5881	199.286	1.21803
Dargegne	1650		969	1	2009-12-03	Dry season	1	25	5	51.1111	11.8766	191.667	1.18938
Dargegne	1651		971	1	2009-12-04	Dry season	1	24	3	62.8889	12.9074	217.692	1.28435	9.95912	18.8791	3.36756	20.5704	0.207849	28.1942	3.69277	50.9578	0.228795
Dargegne	1652		444	2	2009-12-04	Dry season	1	18.2	2	74.1111	14.1801	277.917	1.47723	11.947	31.9662	4.97449	31.7195	0.306116
Dargegne	1653		427	1	2009-12-04	Dry season	1	17	4	65.2222	13.1366	225.769	1.31224	10.7547	25.3855	4.27452	26.974	0.265347	30.4593	3.76559	50.9793	0.228874
Dargegne	1654		1418	2	2009-12-04	Dry season	1	20	2	69.6667	13.7883	261.25	1.42711	13.9359	58.5101	8.11203	60.7372	0.527334	11.6747	1.45679	15.0794	0.0780289
Dargegne	1655		1405	1	2009-12-05	Dry season	1	24	2	63.6667	12.9846	220.385	1.29372	14.2	65.2222	8.91619	70.4682	0.592643	16.8895	1.99624	21.4092	0.107776
Dargegne	1656		867	1	2009-12-05	Dry season	1	22	4	65.8889	13.4378	247.083	1.38266	11.2	31.8889	5.20866	34.4538	0.328945	15.7326	2.17002	25.2845	0.125232
Dargegne	1657		855	1	2009-12-05	Dry season	1	23	4	72.7778	13.8335	251.923	1.39805	12	31.6667	4.91153	31.1475	0.301281	0.143468	0.0222161	0.215201	0.00119428
Dargegne	1658		133	2	2009-12-06	Dry season	1	26	4	94.2222	15.3081	302.857	1.54824	12.2091	10.3232	1.58053	8.23662	0.087944	32.4037	3.70157	47.7732	0.216949
Dargegne	1659		200	2	2009-12-06	Dry season	1	24	5	78.1111	14.7507	319.545	1.59334	12.4273	35.5253	5.36729	34.64	0.330483	42.3424	4.46897	61.3299	0.265712
Dargegne	1660		176	2	2009-12-09	Dry season	1	25	3	58.3333	12.6815	218.75	1.28804	11.7642	45.7129	7.19645	53.7799	0.478169	29.3108	3.49481	44.8476	0.20584
Dargegne	1661		216	2	2009-12-09	Dry season	1	22	1	68.7778	13.7073	257.917	1.41681	14.0066	60.184	8.31251	63.0565	0.543252	27.9947	3.07065	35.9763	0.170728
Dargegne	1662		172	2	2009-12-10	Dry season	1	23	3	65.2222	13.622	266.818	1.44411	13.6725	62.2503	8.75497	69.4241	0.585817	46.5659	4.57559	61.3045	0.265624
Dargegne	1663		131	2	2009-12-10	Dry season	1	21	6	48.4444	10.6256	136.25	0.955245	14.2769	74.6325	10.1614	88.8482	0.706415	32.0513	3.38316	40.4095	0.188552
Dargegne	1664		239	1	2009-12-11	Dry season	1	22	4	53.2222	11.1991	149.688	1.01671	12.3492	48.4352	7.35247	54.5578	0.483776	20.4777	2.55551	29.8481	0.145108
Dargegne	1665	9447	1315	2	2009-12-13	Dry season	1	23	3	71.7778	13.977	269.167	1.4512	13.0592	46.658	6.79185	47.3952	0.431053	10.9744	1.43735	15.1265	0.0782561
Dargegne	1666	9447	1322	2	2009-12-13	Dry season	1	24	4	67.4444	13.8298	275.909	1.47131	11.552	36.4662	5.81967	39.6851	0.371356	13.7803	1.90069	21.4722	0.108064
Dargegne	1667	9447	1393	1	2009-12-13	Dry season	1	24	2	76.1111	14.5869	311.364	1.57145	13.0603	44.5593	6.48593	44.3131	0.407572	-5.74118	-0.888966	-7.9126	-0.0457956
Dargegne	1669		600	1	2009-12-14	Dry season	1	24	3
Dargegne	1670		605	1	2009-12-15	Dry season	1	20	4
Dargegne	1671		625	1	2009-12-15	Dry season	1	18	1
Dargegne	1672		626	1	2009-12-15	Dry season	1	20.4	2	51.1111	11.8766	191.667	1.18938	10.1288	34.7646	6.12306	44.6973	0.410527	43.9669	5.02223	78.134	0.320759
Dargegne	1673		630	1	2009-12-15	Dry season	1	22	3
Dargegne	1674	9405	44	1	2009-12-16	Dry season	1	23	6	60.6667	13.4399	273	1.46268	12.2273	52.9697	8.10084	63.9045	0.549015	10.0316	1.3836	14.7678	0.0765225
Dargegne	1675	9405	46	1	2009-12-16	Dry season	1	25	2	40.4444	10.4974	151.667	1.02548	13.2409	80.0101	11.5267	119.22	0.872119	15.5359	1.93859	21.1198	0.10645
Dargegne	1676	9405	48	1	2009-12-16	Dry season	1	24	4					14.2591					4.30542	0.563907	5.43495	0.0294022
Dargegne	1677	9734	791	1	2010-01-11	Dry season	1	18.4	1
Dargegne	1678		658	2	2009-12-17	Dry season	1	22	2	63.6667	13.2234	238.75	1.35566	12.48	48.3333	7.27924	53.5055	0.476185	19.7631	2.46607	28.5045	0.13933
Dargegne	1679		677	1	2009-12-17	Dry season	1	23	1	77.2222	14.6783	315.909	1.58366	14.3371	57.6349	7.82238	56.6901	0.499	2.76374	0.365628	3.46982	0.0189499
Dargegne	1680	9094	7	2	2009-12-17	Dry season	1	20	2	84.1111	15.9616	473.125	1.93993	11.7189	28.3213	4.47144	27.7963	0.272519	27.3461	3.31899	42.0029	0.194821
Dargegne	1681	9094	29	2	2009-12-18	Dry season	1	21	3	57.4444	13.1102	258.5	1.41862	12.7609	62.1208	9.20082	77.9759	0.640531	7.06721	0.974733	9.96874	0.0527922
Dargegne	1682		830	1	2009-12-18	Dry season	1	20	1	73.5556	14.6213	331	1.62326
Dargegne	1683		847	2	2009-12-18	Dry season	1	21	1	78.1111	14.7507	319.545	1.59334	11.787	28.4106	4.46611	27.7027	0.271705	23.6164	2.94682	36.0649	0.17109
Dargegne	1684		278	1	2009-12-18	Dry season	1	24	5	69	13.7277	258.75	1.4194	12.331	41.3448	6.28306	43.2176	0.399105	31.7323	3.62471	46.3207	0.211461
Dargegne	1685	9394	277	2	2009-12-19	Dry season	1	21	6	81.4444	15.0156	333.182	1.62887	14.4775	54.9717	7.40662	51.9146	0.464609	19.8108	2.26289	24.6311	0.122326
Dargegne	1686	9447	1326	2	2009-12-19	Dry season	1	19	4	72.1111	14.4984	324.5	1.60638	14.4855	66.6172	8.97192	70.619	0.593625	19.7689	2.25805	24.5652	0.122033
Dargegne	1687	9447	1308	1	2009-12-19	Dry season	1	22	1	88.3333	16.2601	496.875	1.98504	11.3803	20.3372	3.28227	19.1659	0.19483
Dargegne	1688	9447	1300	1	2009-12-20	Dry season	1	21.4	5	60.2222	12.8781	225.833	1.31246	13.8098	66.5537	9.29033	76.5964	0.631885	26.8593	2.99351	35.0089	0.166761
Dargegne	1689	9405	974	2	2009-12-20	Dry season	1	24	5	81.6667	14.801	306.25	1.55755	13.8098	45.1093	6.29687	41.6393	0.386793
Dargegne	1690	9405	943	1	2009-12-20	Dry season	1	22	3	77.4444	14.0142	248.929	1.38855	13.8164	44.9599	6.27378	41.4165	0.385044
Dargegne	1691		832	2	2009-12-20	Dry season	1	25	3	79.5556	14.4073	275.385	1.46976
Dargegne	1692		827	2	2009-12-20	Dry season	1	24	5	81.6667	14.801	306.25	1.55755	12.8262	34.1803	5.04315	31.5511	0.304694
Dargegne	1693	9905	909	1	2009-12-21	Dry season	1	22.1	3	84.7778	15.271	346.818	1.66331	11.8923	22.9145	3.57817	20.9797	0.211614	23.0311	2.87379	34.8595	0.166146
Dargegne	1694	9905	871	1	2009-12-21	Dry season	1	24	2	73.8889	14.4003	302.273	1.54662	11.8923	33.8034	5.27851	34.3764	0.328305	29.7161	3.5121	44.9778	0.206339
Dargegne	1695	9905	817	2	2009-12-21	Dry season	1	20	5
Dargegne	1696	9905	894	1	2009-12-22	Dry season	1	21	1	61.5556	13.0137	230.833	1.32938	10.9525	33.4721	5.55966	37.9406	0.357392	30.4776	3.73324	50.0889	0.225587
Dargegne	1697	9905	895	2	2009-12-22	Dry season	1	22	1
Dargegne	1698		1235	2	2009-12-27	Dry season	1	33	3
Dargegne	1699		1206	1	2009-12-23	Dry season	1	22.6	3	44.4444	11.0454	166.667	1.08981	13	73.3333	10.7113	103.125	0.78739	34.7009	3.77644	48.0473	0.217979
Dargegne	1700		1249	1	2009-12-23	Dry season	1	22	4	55.5556	12.6394	227.273	1.31736	12	53.3333	8.27204	66.6667	0.567584	26.8895	3.23463	40.3342	0.188254
Dargegne	1701		1220	2	2010-01-11	Dry season	1	24	4
Dargegne	1702		714	1	2009-12-24	Dry season	1	24.4	1	58.4444	13.2142	263	1.43248	12.0559	53.2874	8.23618	66.0588	0.563524
Dargegne	1703		734	2	2009-12-24	Dry season	1	22	3	56.2222	12.9809	253	1.40144	13.0615	66.6828	9.70555	85.0064	0.683578	27.6806	3.16174	38.1466	0.179525
Dargegne	1704		718	2	2009-12-24	Dry season	1	23	1	65.2222	13.622	266.818	1.44411	14.0659	66.6214	9.17249	74.2989	0.617335	33.2388	3.50814	42.5353	0.1969
Dargegne	1705		87	1	2009-12-24	Dry season	1	22	4	53.8889	12.4554	220.455	1.29397	10.848	42.2005	7.05999	53.873	0.478841	28.8326	3.59768	47.8415	0.217206
Dargegne	1706		117	2	2009-12-25	Dry season	1	20	1	50	11.7445	187.5	1.17339	10.0854	35.3933	6.2539	46.1651	0.421741	21.9249	3.02413	39.1306	0.183468
Dargegne	1707		110	1	2009-12-25	Dry season	1	21	6	61.3333	12.7506	212.308	1.26535	12.1056	44.2846	6.82359	49.084	0.443711	-0.443299	-0.0686453	-0.659147	-0.00367405
Dargegne	1708		91	1	2009-12-25	Dry season	1	18	2	56.7778	12.7715	232.273	1.33421	11.0989	42.0986	6.92323	51.8314	0.464001
Dargegne	1709		89	1	2009-12-25	Dry season	1	21	3	47.7778	11.7366	195.455	1.20372	10.2899	42.1099	7.32953	58.306	0.510399	24.1343	3.22561	42.2179	0.195661
Dargegne	1710		1289	2	2009-12-26	Dry season	1	22	1	89.6667	16.878	672.5	2.27162	12.3864	34.6271	5.24453	33.6186	0.322021	21.6456	2.67039	31.4554	0.151943
Dargegne	1711		1259	1	2009-12-26	Dry season	1	20	1	59.7778	13.6284	298.889	1.53724	13.1898	66.7759	9.64807	83.7024	0.675719	27.219	3.10318	37.1455	0.175484
Dargegne	1712		1373	1	2009-11-10	Dry season	1	22	2
Dargegne	1713		1385	1	2009-12-26	Dry season	1	23	2	57.4444	13.1102	258.5	1.41862	12.1695	55.5499	8.52568	69.7279	0.587807	21.4943	2.68195	31.7924	0.153365
Dargegne	1714		1336	1	2009-12-27	Dry season	1	24	1	44.2222	11.2823	180.909	1.14762	11.4045	58.0505	9.354	84.5396	0.680771	21.2843	2.76002	33.5933	0.160906
Dargegne	1715		1342	2	2009-12-27	Dry season	1	22	1	69.7778	14.2953	314	1.57855	10.1818	21.1313	3.7073	22.9688	0.229734	34.7652	4.25821	61.46	0.266159
Dargegne	1716		696	2	2009-12-27	Dry season	1	25	3	72.1111	14.2475	295	1.52635	12.4273	41.5253	6.2738	43.0066	0.397467	21.1733	2.61746	30.6679	0.148605
Dargegne	1717	9394	468	2	2009-12-27	Dry season	1	24	5	62.7778	13.6477	282.5	1.49062	12.2273	50.8586	7.77798	59.8336	0.52107	23.4016	2.86634	34.4499	0.164457
Dargegne	1718	9394	478	2	2009-12-27	Dry season	1	22	2	69.7778	14.0417	285.455	1.49917	13.2455	52.9495	7.62626	56.1964	0.495493	26.6553	3.0447	36.2234	0.171737
Dargegne	1719	9394	470	2	2009-12-27	Dry season	1	24	4					14.6818					6.42274	0.808997	7.87432	0.0421093
Dargegne	1720	9688	1035	1	2009-12-27	Dry season	1	19	2	55.7778	12.6636	228.182	1.32044
Dargegne	1722	9760	516	2	2009-12-27	Dry season	1	20	1	60.4444	13.4177	272	1.45969	10.1818	30.4646	5.34475	36.8524	0.348592
Dargegne	1723	9760	557	1	2009-12-27	Dry season	1	19	2	53.4444	12.4055	218.636	1.28764
Dargegne	1724	9760	515	2	2010-01-06	Dry season	1	17	2
Dargegne	1725		963	1	2009-12-27	Dry season	1	18	3	69.7778	14.2953	314	1.57855	11.2045	32.4949	5.30604	35.3206	0.336085	37.9967	4.34008	61.0414	0.264717
Dargegne	1726		916	2	2009-12-27	Dry season	1	20	2	74.4444	14.6958	335	1.63353	11.4091	30.101	4.8489	31.139	0.301208	25.7187	3.20906	40.5762	0.189211
Dargegne	1727		9	2	2009-12-27	Dry season	1	18		55.7778	12.6636	228.182	1.32044	7.28235	0.69281	0.156283	0.863614	0.00955451	26.3587	4.08139	65.1516	0.278719
Dargegne	1728	9759	1000	2	2009-12-27	Dry season	1	22	4	81.4444	15.0156	333.182	1.62887	12.2227	29.9192	4.57692	28.2553	0.276503	15.6247	2.04635	23.0099	0.115053
Dargegne	1729	9759	991	1	2009-12-27	Dry season	1	21	3	93	16.0934	418.5	1.82863
Dargegne	1730	9490	155	2	2009-12-27	Dry season	1	22	4					15.0909
Dargegne	1731	9490	243	2	2009-12-27	Dry season	1	21.4	1					15.2909					4.15002	0.517832	4.88528	0.0264983
Dargegne	1732	9490	178	2	2009-12-27	Dry season	1	18	3					14.4773					8.67327	1.08221	10.7837	0.0568943
Dargegne	1733	9490	215	2	2009-12-27	Dry season	1	22	1	67.4444	14.0861	303.5	1.55001
Dargegne	1734	9490	175	1	2009-12-27	Dry season	1	21	1	69.7778	14.0417	285.455	1.49917
Dargegne	1735	9535	364	2	2009-12-28	Dry season	1	22.4	2
Dargegne	1736	9535	350	2	2009-12-28	Dry season	1	22	2
Dargegne	1737	9535	349	2	2009-12-28	Dry season	1	24	3	91.7778	15.7793	375.455	1.73233	10.2229	-2.63492	-0.46088	-2.26714	-0.0254804	22.2784	3.04027	39.2269	0.183853
Dargegne	1738	9394	323	2	2009-12-28	Dry season	1	22	1	49.4444	12.2165	222.5	1.30104	10.2286	41.9841	7.34047	58.5825	0.512339	32.2772	4.02739	56.8006	0.249892
Dargegne	1739	9394	317	2	2009-12-28	Dry season	1	24	4	49.4444	11.9399	202.273	1.22907	11.2514	51.127	8.32232	69.1944	0.584309	37.7332	4.31008	60.3655	0.262381
Dargegne	1740	9394	306	2	2009-12-29	Dry season	1	20	1
Dargegne	1741	9394	332	2	2009-12-29	Dry season	1	18	1	52.3333	12.8408	261.667	1.42839	12.3517	64.908	9.85151	89.7346	0.711618	22.7133	2.78196	33.0997	0.158849
Dargegne	1742	9394	327	1	2009-12-29	Dry season	1	20	2	47.6667	12.0013	214.5	1.27313	11.3103	55.7816	9.04449	79.8147	0.651952	30.724	3.6958	48.8961	0.221155
Dargegne	1743	9447	84	1	2009-12-31	Dry season	1	18	1	68.7778	14.4723	343.889	1.656	13.5209	61.4548	8.71567	69.2232	0.584498	12.8752	1.62169	17.1403	0.0878902
Dargegne	1744	9421	436	1	2009-12-30	Dry season	1	21	4	72.3333	14.5175	325.5	1.60899	12.4046	43.2736	6.54689	45.7653	0.418697	31.3296	3.57854	45.4615	0.20819
Dargegne	1745		286	2	2009-12-30	Dry season	1	25	4	57.7778	12.8777	236.364	1.3478	11.3561	43.9563	7.10559	53.4604	0.475858	26.0102	3.24551	41.2277	0.191779
Dargegne	1746	9447	1309	2	2009-12-30	Dry season	1	21	2	81.8889	15.0502	335	1.63353	14.4775	54.5273	7.34674	51.2796	0.459955	20.925	2.37042	26.0163	0.128467
Dargegne	1747	9447	1292	1	2009-12-30	Dry season	1	19	5	49.4444	11.9399	202.273	1.22907	12.3965	63.8504	9.6647	86.414	0.692	22.4582	2.75086	32.6098	0.1568
Dargegne	1748		1271	2	2009-12-30	Dry season	1	21	1	55.6667	13.5034	313.125	1.5762	12.4208	64.5645	9.75847	87.9094	0.700877	22.1066	2.71262	32.0365	0.154393
Dargegne	1749		735	2	2009-12-31	Dry season	1	22	6	73.2222	14.5931	329.5	1.61939	13.5116	54.6848	7.75953	57.2949	0.50328	22.9513	2.66612	30.5754	0.148211
Dargegne	1750	9447	65	1	2009-12-31	Dry season	1	21	1	50	12.0064	204.545	1.23739	13.293	73.2558	10.5226	98.4033	0.761258	27.5052	3.11584	37.2446	0.175886
Dargegne	1751	9447	61	2	2009-12-31	Dry season	1	20	1	54.2222	11.7532	174.286	1.12111	14.7302	78.3359	10.4185	91.7999	0.723647
Dargegne	1752	9447	83	2	2009-12-31	Dry season	1	21.4	2	43.7778	10.7046	151.538	1.02492	13.9023	81.8036	11.3621	112.574	0.83791	11.8583	1.47973	15.3535	0.0793504
Dargegne	1753		1282	1	2009-12-31	Dry season	1	21	4
Dargegne	1754	9745	1190	2	2010-01-01	Dry season	1	22	1	59	12.7515	221.25	1.29672	12.8835	57.4835	8.45313	67.1014	0.570478	28.663	3.27411	40.0461	0.187112
Dargegne	1755		1139	1	2010-01-01	Dry season	1	22	4
Dargegne	1756		1158	1	2010-01-02	Dry season	1	20	4
Dargegne	1757		1181	2	2010-01-02	Dry season	1	21	1
Dargegne	1758		985	1	2010-01-02	Dry season	1	19	4	38.3333	10.1908	143.75	0.98997
Dargegne	1759	9394	257	1	2010-01-02	Dry season	1	22	2	48.8889	11.6099	183.333	1.15717	14.9304	90.3376	11.8937	119.565	0.873862	25.0906	2.70943	30.2492	0.146822
Dargegne	1760		390	2	2010-01-02	Dry season	1	21	1	72.3333	14.0259	271.25	1.45745	13.9359	55.8435	7.74231	56.4075	0.496994	22.8164	2.60626	29.4702	0.143489
Dargegne	1761		1330	2	2010-01-02	Dry season	1	30	1	59.5556	12.8093	223.333	1.3039
Dargegne	1762		39	1	2010-01-03	Dry season	1			60.2222	12.8781	225.833	1.31246	13.2	59.7778	8.63196	68.798	0.581703	25.7906	2.9708	35.169	0.16742
Dargegne	1763	4641	58	1	2010-01-03	Dry season	1		1	68.7778	13.4728	238.077	1.35345	14.8	66.7778	8.84985	68.3732	0.578903	19.127	2.16684	23.2625	0.116192
Dargegne	1764		394	2	2010-01-03	Dry season	1	25	1	62.3333	13.0917	233.75	1.33914	11.2	35.4444	5.78941	39.8252	0.37247	24.6459	3.13433	39.6095	0.185377
Dargegne	1765	9394	385	2	2010-01-03	Dry season	1	22	3	68.7778	13.9517	281.364	1.48731	12.4	44.5556	6.74273	47.795	0.434062	20.2106	2.52185	29.338	0.142922
Dargegne	1766	9394	410	1	2010-01-04	Dry season	1	23	1	60.8889	12.9462	228.333	1.32095	11.048	35.2005	5.80878	40.2036	0.375473	23.2618	3.01653	37.8992	0.178529
Dargegne	1768	9421	1416	2	2010-01-04	Dry season	1	21	1
Dargegne	1769	9421	1420	2	2010-01-04	Dry season	1	22	1	67.4444	14.3537	337.222	1.63919
Dargegne	1770	9421	415	2	2010-01-05	Dry season	1	20	4	65.8889	13.685	269.545	1.45234
Dargegne	1771	9421	433	2	2010-01-05	Dry season	1	24	3	61.5556	13.0137	230.833	1.32938	12.1079	46.3096	7.13461	52.492	0.468824	21.8305	2.72405	32.4541	0.156148
Dargegne	1772	9421	423	2	2010-01-05	Dry season	1	25	4	72.5556	14.0453	272.083	1.45994	11.9056	33.0624	5.15847	33.3216	0.319549	28.525	3.40111	43.1266	0.1992
Dargegne	1773	9421	414	1	2010-01-05	Dry season	1	22	5	55	12.5786	225	1.30962
Dargegne	1774	9760	572	1	2009-12-27	Dry season	1	19.8	2
Dargegne	1775	9421	1410	2	2010-01-06	Dry season	1		5	77.7778	14.7236	318.182	1.58972
Dargegne	1776	9394	318	1	2010-01-06	Dry season	1	20	2					9.52542					20.5853	2.96734	38.8995	0.182545
Dargegne	1777	9394	320	1	2010-01-06	Dry season	1	21	1
Dargegne	1778		1016	1	2010-01-07	Dry season	1	22	1	56.2222	12.7118	230	1.32658	13.2455	66.5051	9.57865	82.4443	0.668083	18.8561	2.28874	25.6247	0.126738
Dargegne	1779		691	2	2009-01-07	Dry season	1	23	3
Dargegne	1780		588	1	2010-01-07	Dry season	1	22	3
Dargegne	1781		591	1	2010-01-07	Dry season	1	21.4	4	40.4444	10.4974	151.667	1.02548
Dargegne	1783	9447	1064	1	2010-01-08	Dry season	1	20	2	36.3333	9.39537	116.786	0.85971	12.2629	68.8095	10.5004	102.024	0.781351	27.6484	3.26794	40.5836	0.18924
Dargegne	1784	9447	1074	1	2010-01-08	Dry season	1	18.4	1	68.2222	15.2987	511.667	2.01224	10.2514	32.3492	5.64645	39.6652	0.371198	43.304	4.94584	76.0355	0.314175
Dargegne	1785	9447	1077	2	2010-01-08	Dry season	1	19	5	50	11.7445	187.5	1.17339	9.18857	25.4286	4.81821	33.1677	0.318266	40.2772	4.93359	78.9012	0.323146
Dargegne	1786	9745	1281	2	2010-01-08	Dry season	1	18	1	56.7778	13.04	255.5	1.40928	12.2857	57.5079	8.7635	72.7949	0.607705	16.3919	2.12555	24.0161	0.119578
Dargegne	1787		93	2	2010-01-08	Dry season	1	21	4	45.4444	11.7224	204.5	1.23722
Dargegne	1788		1363	2	2010-01-08	Dry season	1	22	5
Dargegne	1789		1380	1	2010-01-08	Dry season	1	20	4	43.2222	11.1492	176.818	1.13132	11.2514	57.3492	9.33516	84.7525	0.682052	21.0208	2.75307	33.6289	0.161054
Dargegne	1790		1383	2	2010-01-09	Dry season	1	20	4	48.4444	11.8186	198.182	1.21393	9.74839	35.4265	6.42139	48.6035	0.440124	25.0985	3.41915	46.3433	0.211547
Dargegne	1791		1352	2	2010-01-09	Dry season	1	22	1					11.671					82.2034	7.04456	126.781	0.454898
Dargegne	1792	9405	42	1	2010-01-09	Dry season	1	21	3					12.6516
Dargegne	1794		242	2	2010-01-09	Dry season	1	22	2	56.5556	12.4915	212.083	1.26456	12.6581	57.4229	8.55677	68.9995	0.583029
Dargegne	1798	9394	381	2	2010-01-10	Dry season	1	23	2	69.3333	14.0018	283.636	1.49392	15.627	79.8559	10.1601	85.1543	0.684466	24.566	2.59278	28.2963	0.138429
Dargegne	1799	9394	405	2	2010-01-10	Dry season	2	22	4	79.5556	14.8667	325.455	1.60888	17.573	91.2553	10.6322	87.7454	0.699908	13.7552	1.45177	14.0894	0.073229
Dargegne	1800	9394	405	2	2010-01-10	Dry season	2	22	4	59.2222	13.0283	242.273	1.36715	15.627	89.967	11.4466	107.53	0.81123	21.2235	2.29178	24.4463	0.121502
Dargegne	1801	9688	1050	2	2010-01-11	Dry season	1	20	3	51.5556	11.9288	193.333	1.19571	14.7261	85.401	11.3605	109.177	0.820014
Dargegne	1802	9734	795	1	2010-01-12	Dry season	1	22	4	66.6667	14.5646	375	1.73127	7.89508	3.27869	0.696118	3.88266	0.0423242
Dargegne	1803		1195	2	2010-01-11	Dry season	1	23	4
Dargegne	1804		1239	1	2010-01-11	Dry season	1	19	2
Dargegne	1805		1199	1	2010-01-11	Dry season	1	25	1	51.5556	12.4638	232	1.33329	9.82609	35.401	6.37866	47.9832	0.435476	23.3716	3.22348	42.8134	0.197983
Dargegne	1806		1204	1	2010-01-11	Dry season	1	22	2	49.4444	12.2165	222.5	1.30104	11.7826	59.2512	9.31679	82.6761	0.669494	23.43	2.92874	35.7934	0.16998
Dargegne	1807		1218	1	2010-01-11	Dry season	1	20	1	53.5556	12.418	219.091	1.28923	10.8087	42.0966	7.06183	53.97	0.479542
Dargegne	1808	9734	778	2	2010-01-12	Dry season	1	22	2
Dargegne	1809	9734	772	2	2010-01-12	Dry season	1	18	4	54.2222	12.4926	221.818	1.29869	7.90492	9.16576	1.94422	11.6514	0.122457	45.3951	5.65425	103.367	0.394358
Dargegne	1810		1227	2	2010-01-11	Dry season	1	17	1
Dargegne	1811	9475	750	1	2010-01-13	Dry season	1	22	3	52.6667	11.3496	158	1.0531	15.8571	90.1905	11.3499	104.873	0.796909
Dargegne	1812	9421	446	2	2010-01-13	Dry season	1	25	5	63.1111	13.68	284	1.49497	13.6471	66.3007	9.33767	77.6961	0.638783	7.71475	1.01037	10.1755	0.0538357
Dargegne	1813	9490	214	1	2010-01-13	Dry season	1	22	4	64.4444	13.5478	263.636	1.43443	15.8484	87.2039	10.9786	98.1044	0.759582	12.1947	1.39295	13.8504	0.0720638
Dargegne	1814	9490	226	2	2010-01-14	Dry season	1	24	3	56.2222	12.4553	210.833	1.2601	13.1403	63.1148	9.14485	76.1439	0.629034	16.0946	2.00831	22.0469	0.110686
Dargegne	1815	9490	220	1	2010-01-14	Dry season	1	20	2	44.8889	10.6132	144.286	0.992409	13.9381	78.868	10.9332	103.774	0.790933	28.3688	3.11181	36.6361	0.173417
Dargegne	1816	9490	142	1	2010-01-14	Dry season	1	19	1	49.4444	11.4281	171.154	1.10835	11.9481	54.423	8.46855	69.4761	0.586158	33.8569	3.86748	51.0061	0.228972
Dargegne	1817	9490	137	1	2010-01-14	Dry season	1	26	5	67.4444	14.0861	303.5	1.55001	13.9337	65.1522	9.03399	72.6605	0.606841	11.6931	1.45901	15.1055	0.0781551
Dargegne	1818	9490	132	2	2010-01-14	Dry season	1	22	1	65.2222	13.622	266.818	1.44411
Dargegne	1819	9490	186	1	2010-01-15	Dry season	1	20	6	56.7778	12.5155	212.917	1.26752	12	49.8889	7.73781	59.787	0.520746
Dargegne	1820	9490	224	2	2010-01-15	Dry season	1	24.4	1	65.8889	13.685	269.545	1.45234	13	54.1111	7.90367	59.9016	0.521543	16.8773	2.10592	23.3686	0.11667
Dargegne	1821	9394	474	2	2010-01-15	Dry season	1	24.4	1	53.7778	12.1843	201.667	1.22684	14.4	79.5556	10.7621	98.895	0.764008	20.2381	2.31175	25.2976	0.12529
Dargegne	1822	9394	481	1	2010-01-15	Dry season	1	20	1	62.3333	13.3423	255	1.40772	14.2	71	9.70604	81.8182	0.664263	10.2106	1.27406	12.943	0.0676186
Dargegne	1823	9394	462	1	2010-01-16	Dry season	1	22	5	50	11.4955	173.077	1.1162	14.8682	86.3128	11.3994	109.411	0.821252	-0.00521552	-0.000688851	-0.00631412	-3.50796e-05
Dargegne	1825	9447	70	2	2010-01-16	Dry season	1	20.8	5	50	11.2584	160.714	1.06473	11.0458	41.6201	6.86918	51.3125	0.460196	28.8389	3.56536	46.9952	0.214017
Dargegne	1826	9447	55	1	2010-01-29	Dry season	1	19	4
Dargegne	1827		95	2	2010-01-16	Dry season	1	18	6	58.6667	13.2371	264	1.43554
Dargegne	1831		1021	2	2010-01-17	Dry season	1	20	5	61.5556	13.0137	230.833	1.32938
Dargegne	1832			1	2010-01-17	Dry season	1	18	1
Dargegne	1833	9535	360	2	2010-01-17	Dry season	1	22	4					10.0876
Dargegne	1834	9535	339	1	2010-01-17	Dry season	1	18	3	55	14.4369	495	1.98155	9.08989	34.8876	6.66427	52.7712	0.470857	30.9623	4.13203	61.3122	0.265651
Dargegne	1835	9535	365	2	2010-01-17	Dry season	1	17	4	55	12.8491	247.5	1.38399
Dargegne	1836		656	2	2010-01-17	Dry season	1	22	4
Dargegne	1837		645	2	2010-01-18	Dry season	1	20	3					13.1797
Dargegne	1838	9394	264	1	2010-01-18	Dry season	1	21	2	64.4444	13.5478	263.636	1.43443	14.8102	75.6685	10.0229	85.1271	0.684303	1.24997	0.163708	1.51919	0.0083765
Dargegne	1839	9394	270	2	2010-01-18	Dry season	1	24	4	62.2222	13.0806	233.333	1.33775	14.8068	75.6309	10.0197	85.0847	0.684048	-4.30506	-0.593804	-5.23349	-0.0298634
Dargegne	1840	9394		2	2010-01-18	Dry season	1	18	1	77.7778	14.9683	350	1.6712	12.9565	43.9614	6.43731	43.9614	0.404861
Dargegne	1841	9094	6	1	2010-01-22	Dry season	1	20	4					12.9565
Dargegne	1842	9421	445	1	2010-01-22	Dry season	1	20	4	63.8889	13.4943	261.364	1.42746	13.7435	64.372	9.01829	72.8739	0.608214
Dargegne	1843	9421	420	2	2010-01-22	Dry season	1	17	1	61.8889	13.2983	253.182	1.40201
Dargegne	1850	9405	50	1	2010-01-22	Dry season	1	18	3	53.5556	12.6901	241	1.36301
Dargegne	1851	9405	940	2	2010-01-23	Dry season	1	20	2	79.2222	14.6059	297.083	1.5322
Dargegne	1852	9447	1321	2	2010-01-23	Dry season	1	22	1	66.6667	14.5646	375	1.73127
Dargegne	1853	9745	1282	1	2010-01-23	Dry season	1	21.4	4	60.4444	12.9009	226.667	1.3153	13.6131	64.1457	9.05106	73.6367	0.613105	2.32641	0.320885	3.0761	0.0168319
Dargegne	1854	9905	710	1	2010-01-23	Dry season	1	20	1	62.5556	13.3642	255.909	1.41056
Dargegne	1855	9905	908	2	2010-01-23	Dry season	1	23.4	4	58.3333	12.6815	218.75	1.28804	12.8262	57.5137	8.48588	67.6631	0.574207	0.0130107	0.0019194	0.0182588	0.000101429
Dargegne	1856	9905	911	1	2010-01-24	Dry season	1	19	3
Dargegne	1857	9905	907	1	2010-01-24	Dry season	2	22	1	50.5556	11.8108	189.583	1.18141	8.92747	21.9719	4.25424	28.4528	0.278213	29.4719	4.02207	59.4227	0.259105
Dargegne	1858	9905	907	1	2010-01-24	Dry season	2	23	1	49.4444	11.6775	185.417	1.16531	10.9055	45.0611	7.50874	59.2043	0.516687
Dargegne	1859	9405		1	2010-01-24	Dry season	1	20	4	61	12.7165	211.154	1.26124	12.8857	53.2857	7.83483	59.2795	0.517212
Dargegne	1860	9405		1	2010-01-24	Dry season	1	25	5	65.2222	13.3742	244.583	1.37463
Dargegne	1861	9405		1	2010-01-25	Dry season	1	20	2	63.7778	13.4835	260.909	1.42606	10.1558	24.62	4.32765	27.9068	0.27348
Dargegne	1862		1244	1	2010-01-12	Dry season	1	22	2
Dargegne	1864	9745	1277	1	2010-01-25	Dry season	1	20	1	55.3333	11.8782	177.857	1.13549	12.347	50.744	7.70397	58.7013	0.513171	14.9253	1.95491	21.7588	0.109373
Dargegne	1865	9734	773	1	2010-01-25	Dry season	1	23	7	34	9.02725	109.286	0.820589	14.5348	96.3867	12.9482	148.034	1.00933
Dargegne	1866	9734	786	1	2010-01-25	Dry season	1	22	3	42.5556	11.0591	174.091	1.12032
Dargegne	1867	9734	767	1	2010-01-26	Dry season	1	20	5
Dargegne	1868	9734	761	1	2010-01-26	Dry season	1	25	4	49.4444	11.6775	185.417	1.16531	9.4	28.3333	5.27779	37.2263	0.351623	26.8468	3.66381	51.4087	0.230451
Dargegne	1869	9734	804	2	2010-01-26	Dry season	1	20	1	47.3333	11.9601	213	1.26781	9.2	32.6667	6.18392	46.9649	0.427804	25.7357	3.58808	50.3524	0.226562
Dargegne	1870	9734	787	1	2010-01-26	Dry season	1	21	5	38.6667	10.2401	145	0.995653	10	45.7778	8.14057	70.068	0.590031
Dargegne	1871	9688	1091	1	2010-01-26	Dry season	1	22	5	54.7778	12.8249	246.5	1.38079	12	56.3333	8.73735	73.1602	0.610052	16.8651	2.20874	25.2976	0.12529
Dargegne	1872	9688	1199	2	2010-01-27	Dry season	1	21		58.6667	13.8102	330	1.62068
Dargegne	1874		849	1	2010-01-27	Dry season	1	22	4
Dargegne	1875	9094	852	2	2010-01-27	Dry season	1	21	1	65.2222	13.3742	244.583	1.37463	12.8581	50.9789	7.50772	55.4788	0.490377	17.6626	2.20396	24.7258	0.122748
Dargegne	1876	9094	844	2	2010-01-27	Dry season	1	20	2	69.5556	14.0218	284.545	1.49655	13.2615	53.3495	7.67692	56.7548	0.499458	-1.45251	-0.21216	-1.97152	-0.0110623
Dargegne	1877	9480	847	1	2010-01-28	Dry season	1	21		70.3333	14.3442	316.5	1.58524
Dargegne	1878		1393	1	2010-01-09	Dry season	1	19.4	3
Dargegne	1879		726	1	2010-01-28	Dry season	1	22	3	72.8889	14.3147	298.182	1.53527	12.28	39.1111	5.96213	40.1826	0.375307
Dargegne	1880		732	2	2010-01-28	Dry season	1	20.6	5	57.1111	12.0741	183.571	1.1581	9.76774	20.3082	3.67559	23.0194	0.230191	34.8251	4.34576	64.1758	0.275426
Dargegne	1881		714	2	2010-01-28	Dry season	1	18.4	2	72.5556	14.0453	272.083	1.45994	13.5236	51.04	7.23754	51.44	0.461133	2.82374	0.389482	3.75841	0.0204973
Dargegne	1882		725	2	2010-01-29	Dry season	1	23	1	73.3333	15.1336	412.5	1.8157
Dargegne	1883	9447	57	1	2010-01-29	Dry season	1	18	3	60	12.8552	225	1.30962	11.1458	37.1751	6.09425	42.8944	0.396595	22.136	2.88546	35.7489	0.169798
Dargegne	1884	9905	703	2	2010-01-29	Dry season	1	20	3	66.6667	14.0149	300	1.54033
Dargegne	1885	9401	828	1	2010-01-29	Dry season	1	20	1
Dargegne	1886	9401	823	2	2010-01-29	Dry season	1	16	3	70.8889	14.1404	290	1.5122	12.1661	39.8456	6.11669	41.7961	0.388022
Dargegne	1887		545	2	2010-01-30	Dry season	1	20	1	42.6667	11.0742	174.545	1.12216
Dargegne	1889		670	2	2010-01-30	Dry season	1	22	3	74.1111	14.1801	277.917	1.47723	13.2409	46.3434	6.67652	45.9858	0.420377
Dargegne	1890		680	2	2010-01-30	Dry season	1	19.4	4	62.8889	12.6779	202.143	1.22859	15.0727	73.4747	9.60493	78.1646	0.641709	16.4946	1.88423	19.698	0.09989
Dargegne	1891	9394	309	2	2010-01-31	Dry season	1	20	3	50	11.4955	173.077	1.1162	12.68	62	9.22682	78.5915	0.644368	6.95024	0.963856	9.86628	0.0522743
Dargegne	1892	9394	320	2	2010-01-31	Dry season	1	17
Dargegne	1893		983	2	2010-01-31	Dry season	1	19.8	5
Dargegne	1894	9421	1414	1	2010-02-01	Short rainy season	1	22	6	71.2222	13.4717	228.929	1.32297	15.2138	66.7088	8.65974	65.1878	0.557681	4.56928	0.570191	5.40609	0.0292501
Dargegne	1895	9421	1400	1	2010-02-01	Short rainy season	1	24	1	69	13.7277	258.75	1.4194
Dargegne	1896		1011	2	2010-02-01	Short rainy season	1	20	2	62.1111	12.8294	215	1.27489	12.3241	45.9349	6.98353	50.4779	0.454051
Dargegne	1897		1013	1	2010-02-01	Short rainy season	1	23	5	54.5556	12.2716	204.583	1.23753
Dargegne	1898		1014	2	2010-02-02	Short rainy season	1	22	1	50	12.1426	214.286	1.27237	12.4006	64.4509	9.7532	87.8875	0.700748
Dargegne	1901	9760	538	2	2010-02-03	Short rainy season	1	20	3	45.3333	10.9103	156.923	1.04845	11.059	48.6557	8.02318	65.5541	0.560142
Dargegne	1902	9760	577	1	2010-02-03	Short rainy season	1	22	5	37.1111	10.0074	139.167	0.968878	11.2525	61.2495	9.96936	96.0359	0.747919
Dargegne	1903	9760	553	2	2010-02-04	Short rainy season	1	19	2	31.2222	9.32364	127.727	0.914421
Dargegne	1904	9760	542	1	2010-02-04	Short rainy season	1	18.4	3	43.7778	11.2235	179.091	1.14041	11.6945	61.7167	9.75925	90.4643	0.715883
Dargegne	1905	9760	529	2	2010-02-04	Short rainy season	1	17.6	2	52.1111	12.2537	213.182	1.26846	13.8703	77.5592	10.7912	101.311	0.777423	6.27595	0.8234	8.14451	0.043499
Dargegne	1906	9760	563	1	2010-02-05	Short rainy season	1	20	4	46.3333	11.2907	173.75	1.11894	11.947	59.744	9.29718	81.8411	0.664403	29.4094	3.47593	44.31	0.203774
Dargegne	1907	9760	482	1	2010-02-05	Short rainy season	1	22	4
Dargegne	1908	9760	541	2	2010-02-05	Short rainy season	1	20.4	2	54.7778	11.816	176.071	1.12832	12.9436	57.9294	8.489	67.4469	0.572774	28.3228	3.2354	39.387	0.184491
Dargegne	1909	9760	483	1	2010-02-05	Short rainy season	1	23.4	3	52.6667	12.0576	197.5	1.21138	12.5436	60.0405	9.00796	75.6813	0.626113	36.122	3.9621	51.8347	0.232012
Dargegne	1910	9760	561	2	2010-02-06	Short rainy season	1	17.2	2
Dargegne	1911	9760	524	1	2010-02-06	Short rainy season	1	19.2	5	29.7778	9.06938	121.818	0.885209
Dargegne	1912	9760	531	1	2010-02-06	Short rainy season	1	20.2	4	48.8889	11.6099	183.333	1.15717	12	57.7778	8.96138	76.4706	0.631093	50.5693	5.13614	75.854	0.313602
Dargegne	1913	9760	567	2	2010-02-06	Short rainy season	1	22	5	61.6667	13.2762	252.273	1.39915	12	47.2222	7.3242	54.8387	0.485793
Dargegne	1914	9760	536	2	2010-02-08	Short rainy season	1	20	1	43.4444	11.179	177.727	1.13497
Dargegne	1915		968	2	2010-02-08	Short rainy season	1	17	1
Dargegne	1916		959	1	2010-02-08	Short rainy season	1	22	3	73.8889	14.4003	302.273	1.54662	10.8966	22.7403	3.79164	23.1258	0.231151	28.5627	3.564	47.1823	0.214723
Dargegne	1917		947	1	2010-02-08	Short rainy season	1	23	4	52.2222	12.2664	213.636	1.27007	11.5034	51.1486	8.18869	66.7155	0.56791
Dargegne	1919	9745	1185	2	2010-02-09	Short rainy season	1	17	1	65.8889	13.685	269.545	1.45234	12.1661	44.8456	6.88424	49.6445	0.447881	21.5101	2.68399	31.8246	0.153501
Dargegne	1920	9745	1183	2	2010-02-09	Short rainy season	1	22	4	61.5556	13.2651	251.818	1.39772	11.5559	42.3992	6.76479	49.3014	0.44533	36.0415	4.11684	56.1398	0.247545
Dargegne	1921	9490	228	2	2010-02-09	Short rainy season	1	22	3	74.7778	14.4755	305.909	1.55662
Dargegne	1922	9490	208	1	2010-02-11	Short rainy season	1	17	1
Dargegne	1923	9490	128	1	2010-02-11	Short rainy season	1	22	3	85.4444	15.0926	320.417	1.59564	12.2743	24.2698	3.70101	21.648	0.217735	43.1893	4.55844	63.3362	0.272578
Dargegne	1924	9490	207	1	2010-02-11	Short rainy season	1	18	1	103.333	16.7661	465	1.92406	12.6971	15.5238	2.30791	12.3641	0.129527	51.9878	5.10825	73.7001	0.306755
Dargegne	1925	9490	141	2	2010-02-11	Short rainy season	1	18.4	4
Dargegne	1926	9490	157	2	2010-02-11	Short rainy season	1	22	7
Dargegne	1927	9490	151	1	2010-02-11	Short rainy season	1	20	3	56	12.4311	210	1.25711	13.3029	65.1429	9.35208	78.8018	0.645676
Dargegne	1928	9490	127	1	2010-02-11	Short rainy season	1	21	5	70	14.0616	286.364	1.50179
Dargegne	1929	9474	1130	2	2010-02-12	Short rainy season	1	21	1	60.5556	13.1646	247.727	1.38472	12.131	49.7893	7.65971	58.5756	0.51229	16.1341	2.11306	23.9397	0.119236
Dargegne	1930	9474	1132	2	2010-02-12	Short rainy season	1	21	2	56.5556	12.0134	181.786	1.15109	13.3517	60.6858	8.68829	69.2234	0.584499	14.9141	1.8611	20.1063	0.101782
Dargegne	1931		253	2	2010-02-13	Short rainy season	1	21	2					12.3884					12.4727	1.66704	18.1224	0.0925282
Dargegne	1932		1192	1	2010-02-13	Short rainy season	1	22	3
Dargegne	1933	9905	898	1	2010-02-13	Short rainy season	1	21	4	55.1111	12.5908	225.455	1.31117
Dargegne	1934	9905	905	1	2010-02-13	Short rainy season	1	23	5	44.8889	11.1039	168.333	1.09673	10.3075	42.9724	7.47006	60.0546	0.522605	76.399	7.03275	133.416	0.470917
Dargegne	1935	9905	1433	1	2010-02-13	Short rainy season	1	22	4	49	11.6235	183.75	1.1588	11.5561	52.7341	8.41364	69.6926	0.587576	19.3253	2.53108	30.1015	0.146191
Dargegne	1936	9745	1214	2	2010-02-15	Short rainy season	1	22	4	60.4444	13.1533	247.273	1.38327	11.2	39.5556	6.46091	46.5969	0.425018	19.0781	2.54984	30.6613	0.148577
Dargegne	1937	9905	706	2	2010-02-15	Short rainy season	1	21	5	64.5556	13.3099	242.083	1.36654	15	75.4444	9.89826	82.704	0.669664
Dargegne	1938	9745	1078	2	2010-02-16	Short rainy season	1	18	1	50.5556	11.8108	189.583	1.18141
Dargegne	1939	9745	1062	2	2010-02-16	Short rainy season	1	19	3	61	13.2095	249.545	1.39051	11.0492	37.324	6.15873	43.6822	0.402704	24.3728	3.12967	39.7053	0.185758
Dargegne	1940	9745	1284	1	2010-02-09	Short rainy season	1	22	3					12.6581					17.3444	2.19067	24.664	0.122473
Dargegne	1941	9745	1261	1	2010-02-17	Short rainy season	1	22	3	68.1111	13.185	218.929	1.28866	12.5079	39.7541	5.97715	40.0657	0.374379	30.9771	3.53244	44.579	0.204809
Dargegne	1942	9745	1286	1	2010-02-17	Short rainy season	1	20	1	66	13.6954	270	1.4537	12.1101	44.1124	6.79515	48.7729	0.44139	28.5061	3.36908	42.3703	0.196256
Dargegne	1943	9394	408	1	2010-02-18	Short rainy season	1	21	1	71	13.9081	266.25	1.44238	16.2305	82.6723	10.2238	84.6474	0.68142	21.2102	2.23865	23.5226	0.117363
Dargegne	1944	9394	401	1	2010-02-18	Short rainy season	1	20	1	66.6667	14.0149	300	1.54033	15.0169	77.9661	10.2204	87.7119	0.699709	22.3875	2.45551	26.8347	0.132064
Dargegne	1945	9394	387	1	2010-02-19	Short rainy season	1	22	2	67.4444	13.8298	275.909	1.47131	14.2682	66.6465	9.07822	72.5294	0.605997	22.3332	2.52536	28.1744	0.137901
Dargegne	1948	9394	460	1	2010-02-26	Short rainy season	1	21	3
Dargegne	1950	9475	743	1	2010-02-20	Short rainy season	1	23	3	48.3333	11.0539	155.357	1.04166	12.2629	56.8095	8.66917	71.5085	0.599403	25.5034	3.06607	37.4351	0.176657
Dargegne	1951	9475	745	1	2010-02-21	Short rainy season	1	22	2	62.2222	12.6106	200	1.22068	13.7655	59.6169	8.34209	63.8752	0.548817	9.27277	1.1908	12.1252	0.0635811
Dargegne	1952	9490	153	1	2010-02-21	Short rainy season	1	21	5	64.4444	13.2992	241.667	1.36518	13.8811	63.1231	8.7775	69.2815	0.584881	0.837706	0.115546	1.08628	0.00600233
Dargegne	1953	9094		2	2010-02-21	Short rainy season	1	19	4
Dargegne	1954	9094		1	2010-02-21	Short rainy season	1	20	4
Dargegne	1955	9094	4	1	2010-02-21	Short rainy season	1	22	1
Dargegne	1956	9094	3	1	2010-02-21	Short rainy season	1	18	5	53.3333	12.393	218.182	1.28606	12.5448	61.6092	9.24266	79.2118	0.64822
Dargegne	1957	9447	1327	2	2010-02-22	Short rainy season	1	19	1
Dargegne	1958	9447	1311	2	2010-02-22	Short rainy season	1	20	4	67.4444	13.8298	275.909	1.47131	12.1884	43.5382	6.67436	47.3814	0.430948
Dargegne	1959	9447	1317	2	2010-02-22	Short rainy season	1	22	2	58.4444	12.6932	219.167	1.28949
Dargegne	1960	9094	890	1	2010-02-23	Short rainy season	1	20	3	61.3333	12.7506	212.308	1.26535	12.9158	53.2865	7.82126	59.0614	0.515689	17.5118	2.18203	24.4052	0.121319
Dargegne	1961	9535	337	1	2010-02-23	Short rainy season	1	22	5	63.6667	13.2234	238.75	1.35566
Dargegne	1962		1339	2	2010-02-23	Short rainy season	1	21.4	4	47.4444	11.4312	177.917	1.13572	11.4	52.5556	8.4711	70.9145	0.595548	36.9048	4.21554	58.2707	0.255076
Dargegne	1963		1342	1	2010-02-24	Short rainy season	1	20	2	56.2222	12.7118	230	1.32658
Dargegne	1964		96	1	2010-02-24	Short rainy season	1	20	2	58.3333	12.6815	218.75	1.28804	12.8835	58.1502	8.55116	68.412	0.579159	11.9505	1.5652	16.6965	0.0857814
Dargegne	1965	9734	803	2	2010-02-24	Short rainy season	1	21	2					10.9033					39.6673	4.53099	65.4858	0.279842
Dargegne	1966	9734	757	1	2010-02-25	Short rainy season	1	23	3					11.947					23.8386	2.94702	35.9167	0.170484
Dargegne	1967	9734	792	1	2010-02-25	Short rainy season	1	19	1
Dargegne	1968	9474	1134	2	2010-02-25	Short rainy season	1	20.8	5	77.8889	14.2703	269.615	1.45255	13.937	48.078	6.66528	45.0262	0.413049	22.8072	2.60527	29.456	0.143428
Dargegne	1969		661	1	2010-02-26	Short rainy season	1	22	1	72.3333	14.2667	295.909	1.5289	14.4	63.2222	8.55259	65.3272	0.558618
Dargegne	1970	9760	553	2	2010-02-26	Short rainy season	1	20	3	40.4444	10.7659	165.455	1.08475	12	68.4444	10.6158	105.479	0.800195
Dargegne	1971	9094	364	2	2010-02-26	Short rainy season	1	18	3	66	12.9841	212.143	1.26477	12	36.2222	5.6181	37.2998	0.352218	22.4237	2.79821	33.6355	0.161081
Dargegne	1972	9394	471	1	2010-02-27	Short rainy season	1	23	3
Dargegne	1973	9535	343	1	2010-02-27	Short rainy season	1	20	4	69	13.9718	282.273	1.48996	10.0436	18.1508	3.21722	19.4242	0.197235
Dargegne	1974	9535	335	1	2010-02-27	Short rainy season	1	23	4	40.8889	10.8286	167.273	1.09233
Dargegne	1975	9688	1119	1	2010-02-28	Short rainy season	1	24	5	52.2222	12.0064	195.833	1.20514	11.0966	44.407	7.30395	56.2906	0.496163
Dargegne	1976	9535	361	1	2010-02-28	Short rainy season	1	20	1	58.6667	12.4737	203.077	1.23202	10.4876	28.9738	4.97161	33.0919	0.317633	30.8287	3.84696	52.9115	0.235939
Dargegne	1977	9490	163	2	2010-02-28	Short rainy season	1	23	5	63	13.4079	257.727	1.41622	12.3124	49.3596	7.50957	56.4468	0.497273	15.1267	1.98113	22.1144	0.110993
Dargegne	1978	9490	178	1	2010-03-01	Short rainy season	1	18		79.1111	15.0744	356	1.68591	13.1864	45.1827	6.52944	44.5882	0.409688
Dargegne	1979	9401	836	1	2010-03-01	Short rainy season	1	20	4	65.8889	13.685	269.545	1.45234	12.5729	49.3653	7.39343	54.648	0.484424	19.2502	2.402	27.5596	0.13523
Dargegne	1980		712	1	2010-03-01	Short rainy season	1	20.4	4	61.5556	13.0137	230.833	1.32938	14.1966	69.5179	9.50513	78.7986	0.645655
Dargegne	1981		723	1	2010-03-02	Short rainy season	1	22	5	68.8889	13.9617	281.818	1.48864	9.70802	14.5336	2.64256	15.5717	0.160801
Dargegne	1982		1188	2	2010-05-04	Short rainy season	1	18	1
Dargegne	1983	9447	1293	1	2010-03-05	Short rainy season	1	20.6	1	55.2222	12.1002	191.154	1.18742	13.837	69.6333	9.70589	82.7872	0.67017	1.07958	0.148912	1.40438	0.00774785
Dargegne	1984	9447	1313	2	2010-03-05	Short rainy season	1	21.4	3	64.3333	13.2884	241.25	1.36383	13.2208	55.8979	8.06217	61.4262	0.532087	1.16339	0.16583	1.58395	0.00873074
Dargegne	1985	9745	1071	1	2010-03-06	Short rainy season	1	20	3	64.5556	13.5584	264.091	1.43581
Dargegne	1986	9421	141	1	2010-03-06	Short rainy season	1	21	4
Dargegne	1987		994	1	2010-03-07	Short rainy season	1	23	2	84.2222	15.4669	379	1.74059	13.0769	38.8547	5.65021	36.5023	0.345746	27.5946	3.15192	37.9832	0.178868
Dargegne	1988		700	1	2010-03-07	Short rainy season	1	24	6	90.5556	15.4695	339.583	1.64517	12.6857	23.7302	3.53032	20.2437	0.204834	27.5336	3.19857	39.0679	0.183218
Dargegne	1989	9094	21	2	2010-03-08	Short rainy season	1	20	5					12.3448
Dargegne	1990	9394	307	1	2010-03-08	Short rainy season	1	19	4	63.7778	13.744	287	1.50362
Dargegne	1991	9421	430	2	2010-03-09	Short rainy season	1	20	7	68.7778	14.2064	309.5	1.56641
Dargegne	1992	9775	1151	2	2010-03-09	Short rainy season	1	18	3
Dargegne	1993	9775	1141	1	2010-03-10	Short rainy season	1	17	5	43.4444	10.6598	150.385	1.01981
Dargegne	1994	9775	1165	2	2010-03-10	Short rainy season	1	18	3	43.4444	11.4616	195.5	1.20389	9.03911	34.7678	6.66935	52.946	0.472127
Dargegne	1995	9775	1153	2	2010-03-11	Short rainy season	1	19	3	50.5556	11.8108	189.583	1.18141	11.0966	46.0737	7.57808	59.6637	0.519889
Dargegne	1996	9688	1035	2	2010-03-12	Short rainy season	1	20	3	60.5556	12.6709	209.615	1.25573	12.5661	50.1789	7.51832	56.1006	0.494812	14.4415	1.87918	20.6864	0.104458
Dargegne	1997	9688	1027	1	2010-03-12	Short rainy season	1	21	4	56.5556	12.4915	212.083	1.26456	14.6034	79.0377	10.5802	94.9718	0.741872	7.55251	0.945711	9.30915	0.04945
Dargegne	1998	9394	480	2	2010-03-15	Short rainy season	1	18	2	83.3333	15.4002	375	1.73127	12.5517	33.908	5.08482	32.1234	0.309518	9.34329	1.27502	13.3989	0.0698564
Dargegne	1999		1007	2	2010-02-02	Short rainy season	1	21	7	57.1111	12.5514	214.167	1.27195
Dargegne	2000	9394	403	2	2010-03-17	Short rainy season	1	21	4	77.6667	14.8358	332.857	1.62804	14.1349	56.0543	7.68935	55.4993	0.490523	20.6014	2.37297	26.2347	0.129429
Dargegne	2001	9394	404	1	2010-03-18	Short rainy season	1	22	7	81.6667	14.801	306.25	1.55755
Dargegne	2002	9394	376	1	2010-03-18	Short rainy season	1	21	6	68.7778	13.4728	238.077	1.35345	14.2648	60.8312	8.28756	62.2845	0.537978	27.6711	3.01147	34.9167	0.166382
Dargegne	2003	9421	1427	2	2010-03-19	Short rainy season	1	18	1	65.2222	13.8808	293.5	1.52212	13.3258	60.6205	8.69157	69.3246	0.585163	8.38512	1.10928	11.3263	0.0596084
Dargegne	2004	9405	1847	1	2010-03-21	Short rainy season	1	20	3	64.4444	13.5478	263.636	1.43443
Dargegne	2005	9405	1848	1	2010-03-22	Short rainy season	1	21	4
Dargegne	2006		88	2	2010-03-23	Short rainy season	1	19	1	72.7778	14.5554	327.5	1.6142	11.3103	30.6705	4.97295	32.2847	0.310874	14.0115	1.95349	22.2988	0.111832
Dargegne	2007		91	1	2010-03-25	Short rainy season	1	20	3	72.1111	14.4984	324.5	1.60638	12.6744	46.4935	6.92144	49.2864	0.445219	12.0041	1.58804	17.0481	0.0874526
Dargegne	2008		717	1	2010-03-26	Short rainy season	1	21	1					10.6316					41.1799	4.70366	69.7204	0.293879
Dargegne	2009	9734	770	2	2010-03-27	Short rainy season	1	21	2	56	12.4311	210	1.25711	11.2941	42.8235	6.95094	51.8027	0.46379	37.493	4.28273	59.7545	0.26026
Dargegne	2010	9734	764	1	2010-03-27	Short rainy season	1	20	6	71.4444	13.9476	267.917	1.44743	10.8706	22.6732	3.78724	23.1097	0.231006	17.5627	2.42244	29.081	0.141817
Dargegne	2011	9734	782	1	2010-03-28	Short rainy season	1	20	2	59.7778	13.0854	244.545	1.37451
Dargegne	2012	9734	801	2	2010-03-28	Short rainy season	1	25	5	63.8889	13.7546	287.5	1.50505
Dargegne	2013	9663	585	2	2010-03-31	Short rainy season	1	22	6	48.8889	11.6099	183.333	1.15717	10.8469	44.9659	7.5232	59.5136	0.518844
Dargegne	2014	9405	932	2	2010-03-31	Short rainy season	1	20	4	63.7778	12.7666	205	1.23905
Dargegne	2015	9405	942	2	2010-04-01	Short rainy season	1	22	2	75.2222	14.5128	307.727	1.56159
Dargegne	2016	9745	1241	1	2010-04-02	Short rainy season	1	21	5	63	13.1579	236.25	1.34743
Dargegne	2017		739	1	2010-04-03	Short rainy season	1	24	3	68.1111	13.185	218.929	1.28866	12.4136	38.7071	5.85283	39.0105	0.365977	31.2673	3.57176	45.3382	0.207719
Dargegne	2018			1	2010-04-03	Short rainy season	1	23	3	63.7778	13.4835	260.909	1.42606	11.8136	43.0404	6.75443	48.7864	0.44149	24.5824	3.03889	37.4552	0.176738
Dargegne	2019	9688	1043	1	2010-04-04	Short rainy season	1	22	2	75.5556	14.5407	309.091	1.5653
Dargegne	2020	9688	1040	2	2010-04-04	Short rainy season	1	21	2	66.6667	13.5114	250	1.39196
Dargegne	2021	9768	235	1	2010-04-04	Short rainy season	1	21	2	75.5556	14.5407	309.091	1.5653	12.28	36.4444	5.55562	36.4444	0.345275	25.1111	3.0261	36.8078	0.174115
Dargegne	2022	9768	244	1	2010-04-05	Short rainy season	1	20	4	65.2222	13.3742	244.583	1.37463	12.1241	42.8238	6.59093	46.6038	0.425071	27.311	3.25636	40.547	0.189095
Dargegne	2023	9768	254	1	2010-04-05	Short rainy season	1	21	1	69.6667	14.0318	285	1.49786	12.7517	47.5747	7.05017	50.5516	0.454596	29.3982	3.35801	41.4978	0.192841
Dargegne	2024	9768	238	1	2010-04-06	Short rainy season	1	19	1	68.2222	14.1566	307	1.5596	12.4046	47.3847	7.16887	52.391	0.468088	29.182	3.38782	42.3452	0.196158
Dargegne	2025	9394	398	2	2010-04-07	Short rainy season	1	20	3	92	16.0248	414	1.81895	13.7209	38.2326	5.36285	33.4721	0.320802	36.839	3.84462	48.3278	0.21903
Dargegne	2026	9394	374	1	2010-04-08	Short rainy season	1	21	5
Dargegne	2027		668	2	2010-04-08	Short rainy season	1	19	1					12.5158
Dargegne	2028	9421	1402	2	2010-04-10	Short rainy season	1	20	2
Dargegne	2029	9394	281	2	2010-04-11	Short rainy season	1	21	1
Dargegne	2030	9394	262	1	2010-04-12	Short rainy season	1	21	2
Dargegne	2031		1351	1	2010-04-13	Short rainy season	1	22	2	81.6667	14.801	306.25	1.55755	12.1079	26.1985	4.03623	24.1832	0.240653
Dargegne	2032		1348	2	2010-04-13	Short rainy season	1	20	2	73.1111	14.3338	299.091	1.5378	12.9191	45.99	6.749	47.1424	0.429145
Dargegne	2033		1338	1	2010-04-13	Short rainy season	1	18	1
Dargegne	2034		1368	2	2010-04-14	Short rainy season	1	20	1
Dargegne	2035	9405	938	1	2010-04-14	Short rainy season	1	21	5	82.5556	14.8707	309.583	1.56663
Dargegne	2036	9447	1228	1	2010-04-14	Short rainy season	1	18	5	76.1111	14.8334	342.5	1.65252	12.1695	36.8832	5.66076	37.5084	0.353905
Dargegne	2037	9447	1319	1	2010-04-14	Short rainy season	1	20	4
Dargegne	2038	9447	1306	1	2010-04-15	Short rainy season	1	18	5
Dargegne	2039		1242	2	2010-04-15	Short rainy season	1	21	4	67.3333	13.5738	252.5	1.39987	11.1955	30.3939	4.96599	32.334	0.311287	21.3287	2.79347	34.2921	0.163804
Dargegne	2040		1231	2	2010-04-15	Short rainy season	1	20	1	59.2222	13.0283	242.273	1.36715
Dargegne	2041		1222	2	2010-04-15	Short rainy season	1	21	1	51	12.1246	208.636	1.25222
Dargegne	2042	9905	915	1	2010-04-15	Short rainy season	1	22	4	72.5556	14.0453	272.083	1.45994
Dargegne	2043	9905	921	1	2010-04-15	Short rainy season	1	20	5	76.8889	14.4146	288.333	1.50744
Dargegne	2044	9905	919	1	2010-04-16	Short rainy season	1	21	4	84.4444	15.0166	316.667	1.58568
Dargegne	2045	9745	1279	2	2010-04-16	Short rainy season	1	22	7	61.8889	13.0472	232.083	1.33357	12.0686	45.5397	7.03312	51.425	0.461022	33.1905	3.79127	49.5028	0.223414
Dargegne	2046	9745	1291	2	2010-04-16	Short rainy season	1	20	8	59.7778	12.8323	224.167	1.30676
Dargegne	2047	9490	164	2	2010-04-17	Short rainy season	1	23	5	75	13.8057	241.071	1.36325	14.3862	53.7356	7.27449	50.6409	0.455254	21.4228	2.42698	26.8042	0.13193
Dargegne	2048	9405	1849	2	2010-04-18	Short rainy season	1	18	2	65.2222	13.3742	244.583	1.37463	12.3884	45.7604	6.92991	49.7997	0.449032	15.8151	2.05087	22.9789	0.114913
Dargegne	2049	9745	1070	1	2010-04-18	Short rainy season	1	21	5	54.7778	12.8249	246.5	1.38079
Dargegne	2050	9401	831	2	2010-04-18	Short rainy season	1	21	3	72.6667	14.4195	311.429	1.57163
Dargegne	2051	9401	835	2	2010-04-19	Short rainy season	1	22	4	83	15.1359	339.545	1.64508
Dargegne	2052	9745	250	2	2010-04-19	Short rainy season	1	20	4	68.1111	14.1465	306.5	1.55824
Dargegne	2053		118	2	2010-04-20	Short rainy season	1	18	1
Dargegne	2054		90	2	2010-04-20	Short rainy season	1	17	1	64.5556	13.818	290.5	1.51362	11.4525	40.4724	6.50104	46.6391	0.425338	25.4775	3.17896	40.0432	0.1871
Dargegne	2055		94	2	2010-04-20	Short rainy season	1	18	3	55.8889	12.9452	251.5	1.39671	10.8492	42.4351	7.09869	54.3266	0.482112	25.487	3.27265	42.2858	0.195926
Dargegne	2056		92	1	2010-04-28	Short rainy season	1	20	4	56.4444	13.0046	254	1.40459	11.6842	51.1579	8.09493	65.0312	0.556627	29.1276	3.49032	44.8722	0.205934
Dargegne	2057	9405		2	2010-04-21	Short rainy season	1	21	4	69.5556	13.3194	223.571	1.30472	11.0921	22.5793	3.71491	22.4297	0.224852	14.6575	2.05492	23.7857	0.118546
Dargegne	2058	9405	49	2	2010-04-21	Short rainy season	1	20	4	65.2222	13.3742	244.583	1.37463	10.6921	26.9126	4.55153	29.2882	0.285415	27.67	3.51277	46.5818	0.212452
Dargegne	2059	9394	315	2	2010-04-21	Short rainy season	1	21	4					9.87865					28.6381	3.75102	52.1819	0.233281
Dargegne	2060	9760	535	1	2010-04-29	Short rainy season	1	20	3	54.7778	11.816	176.071	1.12832	14.6588	76.9869	10.2764	89.6355	0.711037	12.1091	1.45675	14.8691	0.0770129
Dargegne	2061	9760	564	1	2010-04-29	Short rainy season	1	18	3	56.8889	12.5275	213.333	1.269	10.4471	32.5229	5.59685	38.9237	0.365283	36.6281	4.36727	63.1092	0.271805
Dargegne	2062	9474	977	1	2010-04-29	Short rainy season	1	20	6	73.6667	14.6306	331.5	1.62455	11.1059	27.5098	4.52192	28.6893	0.280256	28.5174	3.52525	46.2199	0.211079
Dargegne	2063	9535	345	2	2010-04-30	Short rainy season	1	22	2	63.7778	13.744	287	1.50362
Dargegne	2064	9535	370	2	2010-04-30	Short rainy season	1	21	1	76.5556	14.8696	344.5	1.65753
Dargegne	2066		1018	2	2010-05-02	Short rainy season	1	22	5	67.4444	13.8298	275.909	1.47131
Dargegne	2067	9401	821	2	2010-05-02	Short rainy season	1	21	4	71.7778	13.977	269.167	1.4512
Dargegne	2068	9094	843	2	2010-05-02	Short rainy season	1	20	3	73.8889	14.4003	302.273	1.54662
Dargegne	2069		164	1	2010-05-03	Short rainy season	1	22		41.7778	10.4316	144.615	0.993908
Dargegne	2070	9447		1	2010-05-03	Short rainy season	1			68.1111	13.646	255.417	1.40902
Dargegne	2071	9159	986	2	2010-05-04	Short rainy season	1	18	1	53.3333	12.393	218.182	1.28606
Dargegne	2072	9474	1133	2	2010-05-07	Short rainy season	1	23	3	89.6667	15.6298	366.818	1.71197
Dargegne	2073		688	1	2010-05-04	Short rainy season	1	23	5	95.5556	15.8202	358.333	1.69159
Dargegne	2074		653	2	2010-05-04	Short rainy season	1	22	4	93.3333	15.4523	323.077	1.60265
Dargegne	2075		641	2	2010-05-05	Short rainy season	1	21	5	85.4444	15.321	349.545	1.67007
Dargegne	2076	9490	198	1	2010-05-07	Short rainy season	1	18	3	85.1111	14.6331	273.571	1.46438	14.6681	46.757	6.23829	40.2307	0.375688	18.7424	2.14099	22.9997	0.115007
Dargegne	2077	9490	137	1	2010-05-07	Short rainy season	1	19	6	103.444	16.773	465.5	1.92504	13.8681	28.4237	3.95519	22.6183	0.226562	19.8565	2.32649	25.7726	0.127392
Dargegne	2078	9490	131	2	2010-05-09	Short rainy season	1	21	7	91.7778	16.0095	413	1.81678	13.1864	32.516	4.69896	28.5228	0.278818	21.4154	2.55329	29.2328	0.14247
Dargegne	2079	9490	147	1	2010-05-11	Short rainy season	1	17	6	77.8889	14.9772	350.5	1.67243	14.2034	57.7043	7.88705	57.6403	0.505717	21.3365	2.4371	27.0398	0.132961
Dargegne	2080	9447	79	1	2010-05-31	Short rainy season	1		2
Dargegne	2081	9447	60	2	2010-05-31	Short rainy season	1		1
Dargegne	2082	9760	565	2	2010-05-12	Short rainy season	1	17	3	63.7778	13.2343	239.167	1.35702	11.1955	33.9495	5.54692	37.5363	0.354131
Dargegne	2083		702	1	2010-05-14	Short rainy season	1	20	2	80.4444	14.7041	301.667	1.54495	11.0897	16.1073	2.65054	15.0379	0.155657
Dargegne	2084	9688	1127	1	2010-05-14	Short rainy season	1	18	3	65.2222	13.622	266.818	1.44411	12.5448	49.7203	7.45908	55.4502	0.490172	19.406	2.42145	27.8448	0.136471
Dargegne	2085	9688	1037	2	2010-05-15	Short rainy season	1	20	4	85.6667	15.3376	350.455	1.67232	13.0208	34.5645	5.04258	31.3906	0.303338
Dargegne	2086	9688	1055	2	2010-05-16	Short rainy season	1	19	2	82.2222	15.076	336.364	1.63701
Dargegne	2087	9094	846	2	2010-05-17	Short rainy season	1	20	2	87.6667	15.4852	358.636	1.69232	13.5684	38.6491	5.46692	34.4739	0.329111	24.861	2.83975	32.9809	0.158353
Dargegne	2088	9094	851	2	2010-05-17	Short rainy season	1	23	5	89.8889	15.4214	337.083	1.63884	12.5053	22.3918	3.36721	19.2113	0.195252	26.3078	3.10934	37.8672	0.178401
Dargegne	2089	9401	829	1	2010-05-18	Short rainy season	1	22	1	86.3333	15.1596	323.75	1.60441	10.4471	3.07843	0.529766	2.72428	0.0298648	31.0572	3.87537	53.5108	0.238111
Dargegne	2090	9094	2	1	2010-05-21	Short rainy season	1	20	6	56.8889	12.0499	182.857	1.1553	12.2091	47.6566	7.29643	54.1552	0.480877
Dargegne	2091	9094	399	1	2010-05-22	Short rainy season	1	21	5	80.8889	14.7395	303.333	1.54955	12.2743	28.8254	4.3957	26.8005	0.263827	33.1618	3.75672	48.6311	0.220165
Dargegne	2092	9394	265	1	2010-05-22	Short rainy season	1	22	2	63.7778	13.2343	239.167	1.35702	11.6571	39.0794	6.19446	43.2081	0.399032	25.4487	3.14607	39.2958	0.184128
Dargegne	2093	9603	619	2	2010-05-25	Short rainy season	1	20	4	61.5556	13.0137	230.833	1.32938	13.493	61.7003	8.76405	69.9373	0.589177	25.2769	2.88731	33.7199	0.161432
Dargegne	2094	9663	604	1	2010-05-26	Short rainy season	1	18	1	68.8889	13.2577	221.429	1.29734	11.6421	29.3567	4.65783	29.3567	0.286004	23.2978	2.93486	36.0211	0.170911
Dargegne	2095	9094	16	2	2010-05-26	Short rainy season	1	24	3
Dargegne	2096	9535	293	2	2010-05-28	Short rainy season	1	20	3	63.6667	13.2234	238.75	1.35566
Dargegne	2097	9094	406	2	2010-05-30	Short rainy season	1	24	4	83.6667	14.9569	313.75	1.57788
Dargegne	2098	9535	338	1	2010-05-30	Short rainy season	1	20	1
Dargegne	2108	9535		1	2010-06-01	Main rainy season	1	22	1	75.7778	13.8727	243.571	1.37136	12.1559	28.177	4.32817	26.361	0.25997
Dargegne	2110	9471	870	2	2010-06-03	Main rainy season	1	20	4					9.78919					23.5735	3.25143	43.3461	0.200051
Dargegne	2111	9471	903	2	2010-06-07	Main rainy season	1	21	3
Dargegne	2112	9471	1288	2	2010-06-09	Main rainy season	1	24	6	69	13.7277	258.75	1.4194
Dargegne	2113	9734	768	1	2010-06-10	Main rainy season	1	20.8	3	60.4444	13.1533	247.273	1.38327
Dargegne	2114	9734	797	1	2010-06-10	Main rainy season	1	22.4	4	69.7778	13.7984	261.667	1.42839
Dargegne	2115	9421	427	2	2010-06-10	Main rainy season	1	23	5	65.1111	13.3635	244.167	1.37328
Dargegne	2116	9575	1164	2	2010-06-11	Main rainy season	1	22	3	51.7778	11.7069	179.231	1.14096
Dargegne	2117	9575	1161	2	2010-06-11	Main rainy season	1	18	1	51.7778	11.9547	194.167	1.19886
Dargegne	2118	9094	867	1	2010-06-11	Main rainy season	1	22	5	61.2222	13.2318	250.455	1.3934
Dargegne	2119	9094	853	1	2010-06-12	Main rainy season	1	24	6	69	13.9718	282.273	1.48996
Dargegne	2120	9094	860	1	2010-06-12	Main rainy season	1	20	3	69	13.9718	282.273	1.48996
Dargegne	2121		667	1	2010-06-12	Main rainy season	1	22	5	64.3333	13.0501	222.692	1.3017	18.261	109.678	12.4158	117.652	0.864142	17.7257	1.77831	17.4724	0.0894627
Dargegne	2122		672	2	2010-06-20	Main rainy season	1	24	6
Dargegne	2123		639	2	2010-06-20	Main rainy season	1	22.4	4
Dargegne	2124	9490	125	1	2010-06-13	Main rainy season	1	23.6	5					14.2591					32.1595	3.39437	40.5966	0.189292
Dargegne	2125	9490	170	2	2010-06-15	Main rainy season	1	20	3					12.5379					35.0396	3.87401	50.3043	0.226384
Dargegne	2126	9490	188	1	2010-06-15	Main rainy season	1	22	2					13.3655					33.2669	3.6053	44.8021	0.205666
Dargegne	2127	9490	146	2	2010-06-17	Main rainy season	1	22	4	76.4444	14.6144	312.727	1.57513
Dargegne	2128	9490	227	2	2010-06-17	Main rainy season	1	21	5	74.1111	13.95	256.538	1.41252
Dargegne	2129	9490	168	2	2010-06-17	Main rainy season	1	20	2
Dargegne	2130	9394	303	1	2010-06-18	Main rainy season	1	22	3	84.1111	15.2206	344.091	1.65651
Dargegne	2132		1331	1	2010-06-19	Main rainy season	1	25	8
Dargegne	2133	9545	930	1	2010-06-22	Main rainy season	1	20	2
Dargegne	2134		1297	2	2010-06-22	Main rainy season	1	23	5
Dargegne	2135	9545	1315	2	2010-06-22	Main rainy season	1	22	4	78.5556	14.7866	321.364	1.59814
Dargegne	2136	9471	1230	2	2010-06-22	Main rainy season	1	20	3	83.3333	14.9311	312.5	1.57452
Dargegne	2137	9471	814	2	2010-06-23	Main rainy season	1		4	81.8889	14.8185	307.083	1.55983
Dargegne	2138	9575	1155	1	2010-06-23	Main rainy season	1	20	4
Dargegne	2139		646	1	2010-06-23	Main rainy season	1	23	3	72.3333	14.0259	271.25	1.45745	10.1288	13.5424	2.38521	13.6792	0.142455	65.6535	6.47493	116.673	0.429567
Dargegne	2140	9535	286	1	2010-06-25	Main rainy season	1	22	5	65.2222	13.622	266.818	1.44411	10.6343	28.4921	4.8383	31.7755	0.306589
Dargegne	2141	9535	2099	1	2010-06-26	Main rainy season	1	20	4					13.3724					8.31671	1.09833	11.1947	0.0589516
Dargegne	2142	9394	261	2	2010-06-26	Main rainy season	1	20	2	61.5556	13.0137	230.833	1.32938	11.0897	34.9962	5.7588	39.6682	0.371222
Dargegne	2143	9394	311	1	2010-06-26	Main rainy season	1	21	2	65.8889	13.685	269.545	1.45234
Dargegne	2144	9394	475	2	2010-06-26	Main rainy season	1	21	5	70.3333	13.3908	226.071	1.31327	14.3862	58.4023	7.90624	57.5707	0.505227	20.3086	2.31991	25.4101	0.125788
Dargegne	2145	9394	470	1	2010-06-26	Main rainy season	1	22	5	63.7778	12.9956	220.769	1.29506	12.7379	48.8659	7.24739	52.733	0.470579
Dargegne	2146	9394	455	1	2010-06-26	Main rainy season	1	21	6	63.7778	12.7666	205	1.23905	13.5586	55.7625	7.89188	58.7661	0.513624
Dargegne	2147	9474	1331	1	2010-06-29	Main rainy season	1	20		86.3333	15.3871	353.182	1.67903	12.9368	32.9649	4.8326	29.7577	0.289443
Dargegne	2148	9094	383	2	2010-06-29	Main rainy season	1	25	3	86.3333	15.1596	323.75	1.60441
Dargegne	2149		751	2	2010-07-02	Main rainy season	1	18	1	65.8889	13.2008	228.077	1.32009
Dargegne	2150	9490	243	1	2010-07-04	Main rainy season	1	23	2	82.5556	14.8707	309.583	1.56663	12.5695	30.4388	4.55973	27.8687	0.273148
Dargegne	2151	9394	464	2	2010-07-04	Main rainy season	1	20	5					12.3695
Dargegne	2152	9535	287	1	2010-07-06	Main rainy season	1	18	2	62.2222	13.0806	233.333	1.33775
Dargegne	2153	9535	285	1	2010-07-06	Main rainy season	1	17	1
Dargegne	2154	9471	1217	1	2010-07-06	Main rainy season	1	20	4	62.2222	13.0806	233.333	1.33775
Dargegne	2155	9471	1219	2	2010-07-06	Main rainy season	1	21	1	57.7778	12.6227	216.667	1.28076
Dargegne	2156	9471	1257	2	2010-07-06	Main rainy season	1	20	2
Dargegne	2157	9535	344	1	2010-07-07	Main rainy season	1	20	4
Dargegne	2201	9394	305	2	2010-06-12	Main rainy season	1	21	3
Dargegne	2202	9545	1324	2	2010-07-11	Main rainy season	1	22	2	80	14.4434	276.923	1.4743	12.3412	28.2353	4.2882	25.9304	0.256177	16.0747	2.08458	23.4454	0.117016
Dargegne	2203	9596	716	1	2010-07-11	Main rainy season	2	20	3	58.7778	12.7282	220.417	1.29384	11.7176	44.7516	7.06608	52.3751	0.467972	1.71515	0.265583	2.63471	0.0144478
Dargegne	2204	9596	716	2	2010-07-11	Main rainy season	2	20	3	72.8889	13.8433	252.308	1.39926	13.1882	44.7582	6.46744	43.9764	0.404977	4.6838	0.646062	6.39269	0.034426
Dargegne	2205	9596	736	2	2010-07-11	Main rainy season	1	22	1	61.2222	12.5086	196.786	1.20871
Dargegne	2206	9734	1361	1	2010-07-11	Main rainy season	1	23	4
Dargegne	2207	9734	1399	2	2010-07-13	Main rainy season	1	21	3
Dargegne	2208	9734	1394	2	2010-07-13	Main rainy season	1	20	4	72.3333	14.2667	295.909	1.5289
Dargegne	2209	9734	1381	2	2010-07-14	Main rainy season	1	21	1
Dargegne	2210	9734	1375	1	2010-07-14	Main rainy season	1	22	2	58.5556	12.7049	219.583	1.29094
Dargegne	2211	9734	1382	1	2010-07-14	Main rainy season	1	20	1
Dargegne	2212	9734	1360	2	2010-07-14	Main rainy season	1	22	1
Dargegne	2213	9734	1334	1	2010-07-14	Main rainy season	1	19	5
Dargegne	2214	9490	195	2	2010-08-03	Main rainy season	1	20	3
Dargegne	2215	9688	1054	2	2010-07-17	Main rainy season	1	22	4	55.3333	12.3579	207.5	1.24812	10.5818	35.5758	6.06365	43.3851	0.400404
Dargegne	2216	9688	1043	1	2010-07-17	Main rainy season	1	20	3	61.6667	13.0249	231.25	1.33078	10.3773	26.9697	4.66459	30.5317	0.296051
Dargegne	2217	9688	1047	2	2010-07-19	Main rainy season	1	24	3	56.5556	12.7476	231.364	1.33116
Dargegne	2218	9660	386	2	2010-07-19	Main rainy season	1	23	1	76.1111	14.5869	311.364	1.57145	12.5448	38.8314	5.82552	38.6169	0.362826	47.2601	4.80873	67.8114	0.287595
Dargegne	2219	9660	396	1	2010-07-19	Main rainy season	1	20	1	78.2222	14.7597	320	1.59454	13.3724	45.9157	6.56605	44.7231	0.410724	25.95	2.96413	34.9301	0.166437
Dargegne	2220	9660	385	2	2010-07-19	Main rainy season	1	22	4	73.8889	14.4003	302.273	1.54662	12.3379	38.7548	5.88699	39.4117	0.369179	53.9804	5.30413	78.7528	0.322685
Dargegne	2221	9768	239	1	2010-07-19	Main rainy season	1	20	5	63	12.689	202.5	1.2299	12.5241	45.046	6.7662	47.8647	0.434586	31.8328	3.60459	45.7509	0.209294
Dargegne	2222	9760	552	2	2010-07-21	Main rainy season	1	21	1	62.2222	13.0806	233.333	1.33775	12.6558	51.7313	7.70967	58.1977	0.509639
Dargegne	2226	9094	27	2	2010-07-27	Main rainy season	1	21	2	66.6667	13.5114	250	1.39196
Dargegne	2227	9094		1	2010-07-27	Main rainy season	1	22	1
Dargegne	2228	9421	1410	2	2010-07-28	Main rainy season	1	24	6	84.3333	15.0081	316.25	1.58457
Dargegne	2229	9421	1420	2	2010-07-28	Main rainy season	1	21	2	84.3333	15.2374	345	1.65878
Dargegne	2230	9775	1191	1	2010-07-28	Main rainy season	1	20	2	79.5556	14.1898	255.714	1.40995
Dargegne	2231		673	1	2010-07-31	Main rainy season	1	18	1
Dargegne	2232		459	1	2010-07-31	Main rainy season	1	15	1	70	13.3603	225	1.30962
Dargegne	2233	9405	935	1	2010-07-02	Main rainy season	1	20	1
Dargegne	2234	9603	620	2	2010-08-02	Main rainy season	1	20	2
Dargegne	2235	9394	468	2	2010-08-05	Main rainy season	1	23	6	78.6667	14.5608	295	1.52635	12.8046	36.9403	5.45726	35.0699	0.334025	40.2429	4.24747	56.5712	0.249078
Dargegne	2236	9405	943	1	2010-07-05	Main rainy season	1	22	4
Dargegne	2237	9745	1064	1	2010-08-07	Main rainy season	1	23	3	59.7778	12.3588	192.143	1.19119
Dargegne	2238	9394	277	1	2010-08-07	Main rainy season	1	22	7	69	13.7277	258.75	1.4194
Dargegne	2239		693	1	2010-08-09	Main rainy season	1	20	2	63.5556	12.7445	204.286	1.23644
Dargegne	2240		697	2	2010-08-09	Main rainy season	1	22	1	65.8889	12.9733	211.786	1.2635
Dargegne	2241		701	1	2010-08-11	Main rainy season	1	18	1	67.4444	13.8298	275.909	1.47131
Dargegne	2242	9660	380	1	2010-08-11	Main rainy season	1	22	1	86.7778	14.7612	278.929	1.4802
Dargegne	2243	9660	397	1	2010-08-11	Main rainy season	1	20	2	77.1111	13.9861	247.857	1.38514
Dargegne	2244	9660	349	2	2010-08-13	Main rainy season	1	22	4	79	14.5879	296.25	1.52986
Dargegne	2245	9760	577	1	2010-08-13	Main rainy season	1	21	6
Dargegne	2246	9761	1364	1	2010-08-15	Main rainy season	1	18	1	59.1111	13.0168	241.818	1.36568
Dargegne	2247	9761	1347	1	2010-08-15	Main rainy season	1	16	2	63.6667	13.2234	238.75	1.35566
Dargegne	2248	9761	1385	2	2010-08-17	Main rainy season	1	17	3	58.1111	12.658	217.917	1.28513
Dargegne	2249	9471	1197	2	2010-08-17	Main rainy season	1	19	4	65.1111	13.6114	266.364	1.44273	12.6651	51.168	7.62151	57.1354	0.502153	29.8794	3.41297	42.4654	0.196627
Dargegne	2250	9405	923	1	2010-08-17	Main rainy season	1	18	3	53.4444	11.6644	171.786	1.11094	10.3349	30.2765	5.25262	35.8066	0.340069
Dargegne	2251	9094	848	1	2010-08-17	Main rainy season	1	18	2
Dargegne	2252	9490	201	1	2010-08-17	Main rainy season	1	20	4	69.7778	13.7984	261.667	1.42839	10.7721	23.2455	3.90943	24.1025	0.23993	47.0781	5.12343	78.6668	0.322418
Dargegne	2253	9760	252	1	2010-08-17	Main rainy season	1	23	7					13.693
Dargegne	2254	9405	42	2	2010-08-20	Main rainy season	1	22	4
Dargegne	2255	9447	79	2	2010-08-20	Main rainy season	1	21		79.5556	14.8667	325.455	1.60888
Dargegne	2256	9761	1358	2	2010-08-20	Main rainy season	1	21	4	69.8889	13.8084	262.083	1.42967
Dargegne	2257	9596	98	1	2010-08-20	Main rainy season	1	20	4	60.2222	12.6365	208.462	1.25159
Dargegne	2258	9688	749	1	2010-08-26	Main rainy season	1	20	2	64.4444	13.2992	241.667	1.36518
Dargegne	2259	9394	474	2	2010-08-26	Main rainy season	1	20	2	64.4444	13.061	223.077	1.30302	12.7695	48.5499	7.18717	52.0178	0.465363	51.5767	5.06814	72.703	0.303557
Dargegne	2260	9688	1050	1	2010-08-27	Main rainy season	1	22	4	62.8889	13.1469	235.833	1.34605	13.0364	55.2929	8.05939	61.7415	0.534255
Dargegne	2261	9688	1113	2	2010-08-31	Main rainy season	1	18	4	63.5556	12.7445	204.286	1.23644	13.4744	55.0491	7.8274	58.1505	0.509307
Dargegne	2262		679	2	2010-09-04	Main rainy season	1	20	3	74.1111	14.1801	277.917	1.47723
Dargegne	2263		648	1	2010-09-04	Main rainy season	1	21	1	74.1111	14.4192	303.182	1.54913
Dargegne	2271		635	2	2010-09-06	Main rainy season	1	20	2	46.6667	10.8438	150	1.0181
Dargegne	2273	9775	1183	1	2010-09-08	Main rainy season	1	24	5	63.6667	12.7556	204.643	1.23774	13.5797	56.1073	7.93146	59.1988	0.516649	43.7302	4.38727	57.9649	0.254002
Dargegne	2274	9575	1139	2	2010-09-08	Main rainy season	1	18	5
Dargegne	2275	9490	214	2	2010-09-11	Main rainy season	1	20	5	70.5556	14.111	288.636	1.5083	8.61379	0.708812	0.140973	0.746118	0.00825943
Dargegne	2276	9490	199	1	2010-09-11	Main rainy season	1	21	1	72.8889	14.3147	298.182	1.53527	12.5448	42.0536	6.30892	43.2058	0.399014
Dargegne	2277	9490	175	1	2010-09-13	Main rainy season	1	22	2	69.8889	14.0517	285.909	1.50048	13.293	53.3669	7.66574	56.5727	0.498167
Dargegne	2278	9474	1129	1	2010-09-13	Main rainy season	1	22	4	86.7778	14.7612	278.929	1.4802	13.6837	34.1525	4.8003	28.97	0.282678
Dargegne	2279	9401	825	1	2010-09-13	Main rainy season	1	21	4					11.4093					30.1712	3.62939	47.5998	0.216297
Dargegne	2280	9596	721	1	2010-09-13	Main rainy season	1	20	1	72.3333	14.2667	295.909	1.5289	12.8744	46.2713	6.80795	47.8119	0.434189	45.4291	4.62242	63.5153	0.273187
Dargegne	2281	9394	275	2	2010-09-13	Main rainy season	1	22	4	67.4444	13.5842	252.917	1.40118	13.493	55.8114	7.92758	59.3037	0.51738
Dargegne	2282	9394	279	1	2010-09-15	Main rainy season	1	21	2	74.1111	14.1801	277.917	1.47723	12.9882	43.5359	6.36334	43.1999	0.398969
Dargegne	2283	9394	270	1	2010-09-15	Main rainy season	1	20.4	5	71.5556	14.199	292.727	1.51994	12.1529	39.0327	5.99677	40.659	0.379076
Dargegne	2284	9394	272	1	2010-09-15	Main rainy season	1	19.6	2	56.7778	12.5155	212.917	1.26752
Dargegne	2285	9394	267	2	2010-09-17	Main rainy season	1	20	3
Dargegne	2286	9688	2158	1	2010-09-17	Main rainy season	1	20	2
Dargegne	2287	9094	858	2	2010-09-17	Main rainy season	1	20.8	1
Dargegne	2288	9094	5	1	2010-09-19	Main rainy season	1	21	4	52.6667	12.3173	215.455	1.27649
Dargegne	2289	9159	1007	1	2010-09-10	Main rainy season	1	22	8					13.3789
Dargegne	2291	9421	1405	2	2010-10-02	Dry season	1	22	3	70.7778	13.6553	245	1.37597
Dargegne	2292	9094	7	1	2010-09-22	Main rainy season	1	21	3	39.1111	10.3053	146.667	1.00319
Dargegne	2293	9094	350	1	2010-09-24	Main rainy season	1	23	3	66.6667	13.0481	214.286	1.27237
Dargegne	2294		473	1	2010-09-24	Main rainy season	1	20	4	55.5556	12.6394	227.273	1.31736	13.0409	64.899	9.45708	81.1237	0.660011	52.3033	5.07034	72.1927	0.301913
Dargegne	2295	9760	553	1	2010-09-24	Main rainy season	1	22	4
Dargegne	2296	9760	486	1	2010-09-24	Main rainy season	1	21	3	66.6667	13.7578	272.727	1.46186	12.8364	51.5152	7.59632	56.541	0.497942	40.0697	4.2291	56.1883	0.247718
Dargegne	2297	9768	236	2	2010-09-24	Main rainy season	1	23	1	82.2222	14.4059	264.286	1.43641	15.2773	56.4141	7.30052	49.7772	0.448865
Dargegne	2298	9768	1330	2	2010-09-25	Main rainy season	1	27	2	78.6667	14.3346	272.308	1.46061	14.9429	58.4762	7.69403	54.3684	0.482413
Dargegne	2299	9660	376	1	2010-09-25	Main rainy season	1	23	7	71.8889	13.5317	231.071	1.33018	13.7029	49.254	6.91565	47.8194	0.434246
Dargegne	2300	9660	379	1	2010-09-25	Main rainy season	1	22	4	74.1111	14.1801	277.917	1.47723	14.3314	58.4603	7.93677	58.0091	0.508314	49.5873	4.68223	62.2807	0.268976
Dargegne	2301	9660	412	2	2010-09-26	Main rainy season	1	20.4	2	75	14.0266	259.615	1.42207	13.9793	51.4368	7.11475	49.5113	0.446891	47.0838	4.56452	60.6259	0.263282
Dargegne	2302	9660	410	2	2010-09-26	Main rainy season	1	20.8	2	70.4444	14.1011	288.182	1.507	13.1655	51.3946	7.436	54.163	0.480933	48.2685	4.77549	65.9931	0.281542
Dargegne	2303	9660	2197	2	2010-09-26	Main rainy season	1	18	1	63.6667	13.7334	286.5	1.50218	13.7931	67.3678	9.41252	78.436	0.6434	49.2416	4.74172	64.2603	0.275712
Dargegne	2304	9474	471	2	2010-09-26	Main rainy season	1	20	4	75	14.742	337.5	1.6399	13.3793	51.4368	7.35273	52.9064	0.47184
Dargegne	2305	9394	333	2	2010-09-26	Main rainy season	1	20	2	55.1111	12.8612	248	1.38559
Dargegne	2306	9159	985	1	2010-09-26	Main rainy season	1	20.6	5
Dargegne	2307		1324	1	2010-09-28	Main rainy season	1		3	65.1111	12.8978	209.286	1.25455	13.6837	55.8191	7.84567	58.0106	0.508325	46.4946	4.56883	61.1605	0.265128
Dargegne	2308	9471	1289	2	2010-09-28	Main rainy season	1	22.6	2	66.6667	13.0481	214.286	1.27237	14.3116	61.2403	8.32282	62.6321	0.540356	31.8646	3.36331	40.0767	0.187233
Dargegne	2309	9471	1277	1	2010-09-30	Main rainy season	1	21.4	2	75.7778	14.093	262.308	1.43036	12.3459	32.5095	4.93594	31.06	0.300539	54.5273	5.33858	79.4997	0.325002
Dargegne	2310	9596		1	2010-10-31	Dry season	1	20	4
Dargegne	2312	9596	718	2	2010-09-30	Main rainy season	1	20	2	65.2222	13.622	266.818	1.44411	21.3739	147.821	14.8704	164.856	1.08224	-18.5028	-2.11348	-15.5821	-0.094106
Dargegne	2313	9421	2290	2	2010-09-30	Main rainy season	1	27	3	63.7778	12.7666	205	1.23905	14.137	62.1891	8.52994	65.5388	0.56004
Dargegne	2314	9490	151	2	2010-09-30	Main rainy season	1	20	4
Dargegne	2315	9490	136	2	2010-09-30	Main rainy season	1	23	1	75.7778	14.5592	310	1.56776	13.9348	54.609	7.57161	54.4879	0.483273
Dargegne	2316	9490	220	2	2010-09-30	Main rainy season	1	22	3	59	12.7515	221.25	1.29672	11.947	47.0773	7.32603	54.9541	0.486621
Dargegne	2317	9490	153	2	2010-09-30	Main rainy season	1	20.8	6	77.8889	14.2703	269.615	1.45255	11.7492	23.7686	3.74539	22.2598	0.223309
Dargegne	2318	9490		1	2010-09-30	Main rainy season	1	22	3
Dargegne	2319	9603	626	1	2010-09-30	Main rainy season	1	22	3	50.5556	11.3254	162.5	1.07231	11.9492	51.1019	7.95122	62.5738	0.539957	33.8477	3.86652	50.9875	0.228904
Dargegne	2320	9596	726	2	2010-09-30	Main rainy season	1	22	4	65.2222	13.3742	244.583	1.37463
Dargegne	2321	9447	83	2	2010-09-30	Main rainy season	1	20	3	63.1111	13.1688	236.667	1.3488
Dargegne	2322	9761	778	1	2010-10-04	Dry season	1	19	3	59.3333	12.3121	190.714	1.18575	12.3593	46.8814	7.1122	51.8344	0.464023	42.7107	4.50812	62.2035	0.268712
Dargegne	2323	9761	776	1	2010-10-04	Dry season	1	20	4	57.1111	12.3074	197.692	1.2121	12.1593	49.1036	7.54104	57.0972	0.501883	41.5966	4.45749	61.5773	0.266563
Dargegne	2324	9761	766	2	2010-10-04	Dry season	1	17	1	57.1111	12.0741	183.571	1.1581	12.5627	51.3635	7.69736	58.2206	0.5098	37.1241	4.04033	53.1919	0.236956
Dargegne	2325	9761	798	2	2010-10-04	Dry season	1	17	1	57.1111	12.5514	214.167	1.27195	12.9763	60.403	8.83479	72.0991	0.603222	32.6044	3.60477	45.227	0.207293
Dargegne	2326	9474	945	2	2010-10-04	Dry season	1	20	3	61.5556	12.5427	197.857	1.21272	12.5627	46.919	7.03131	50.632	0.455189	42.6454	4.46923	61.1029	0.264929
Dargegne	2327	9474	980	2	2010-10-04	Dry season	1	19	5	59.3333	12.5439	205.385	1.24045	11.3458	37.8418	6.12134	42.8937	0.39659
Dargegne	2328	9474	969	2	2010-10-05	Dry season	1	22	6	66.6667	13.7578	272.727	1.46186	12.0182	42.4242	6.57257	46.5632	0.424763
Dargegne	2329	9405	703	1	2010-10-05	Dry season	1	22	4	82.2222	14.6214	284.615	1.49675	15.4864	60.9596	7.80872	54.8636	0.485972
Dargegne	2330	9660	405	1	2010-10-05	Dry season	1	23	5	64.4444	13.2992	241.667	1.36518	14.8773	74.1919	9.79409	81.4302	0.66189	46.5548	4.3959	56.3267	0.24821
Dargegne	2331	9474	1134	1	2010-10-05	Dry season	1	22	6	84.4444	15.0166	316.667	1.58568	14.6727	51.9192	6.9254	46.7273	0.426006
Dargegne	2332	9421	433	1	2010-10-07	Dry season	1	20	4	62.7778	12.8963	217.308	1.283	9.42759	13.0843	2.43192	14.2738	0.148252
Dargegne	2333	9421	444	2	2010-10-07	Dry season	1	19	3	55.7778	12.4068	209.167	1.25412
Dargegne	2334	9775	1190	1	2010-10-07	Dry season	1	20	2	63.4444	13.4512	259.545	1.42186	11.3034	37.705	6.11632	42.9007	0.396645	45.2434	4.88552	72.0471	0.301443
Dargegne	2335	9421	1400	2	2010-10-14	Dry season	1	23	2	66	13.4484	247.5	1.38399	13.737	59.9669	8.40411	64.7124	0.554479
Dargegne	2336	9421	1402	2	2010-10-26	Dry season	1	22.4	3
Dargegne	2337	9474	478	2	2010-10-16	Dry season	1	20	3	87	16.7014	652.5	2.24248	12.6637	40.3743	6.0143	40.2402	0.375763
Dargegne	2338	9405	1845	2	2010-10-16	Dry season	1	24	1	73.8889	14.161	277.083	1.47477	13.0592	44.5469	6.48454	44.3008	0.407477
Dargegne	2339	9405		2	2010-10-16	Dry season	1	22	5	63	12.9185	218.077	1.28569	12.4547	46.4972	7.01335	50.6016	0.454964
Dargegne	2340	9545	1327	2	2010-10-18	Dry season	1	19	2	71.1111	13.918	266.667	1.44365	11.5525	30.5838	4.88071	31.2789	0.302393	38.2856	4.30175	59.6528	0.259906
Dargegne	2341	9688	1022	2	2010-10-18	Dry season	1	20	4
Dargegne	2342	9688	1036	2	2010-10-18	Dry season	1	22	5	66.6667	13.7578	272.727	1.46186	12.5729	48.5876	7.27694	53.3278	0.474898
Dargegne	2343	9688	2164	1	2010-10-18	Dry season	1	19	3	57.7778	12.8777	236.364	1.3478	13.3864	66.516	9.50446	80.8978	0.658625
Dargegne	2345	9447	66	1	2010-10-24	Dry season	1	20	2	52.3333	11.5358	168.214	1.09624
Dargegne	2346	9761	1342	2	2010-10-24	Dry season	1	22	3	71.4444	13.4917	229.643	1.32538
Dargegne	2347	9761	1366	1	2010-10-24	Dry season	1	20	4	69	13.4933	238.846	1.35597
Dargegne	2348	9761	1376	2	2010-10-24	Dry season	1	19	5	64.3333	13.2884	241.25	1.36383
Dargegne	2349	9761	1365	1	2010-10-26	Dry season	1	18	2
Dargegne	2350	9471	1235	2	2010-10-26	Dry season	1	20	4	48.8889	11.8728	200	1.22068	11.9459	59.3984	9.24404	80.9978	0.659239
Dargegne	2351	09471/09745	1273	1	2010-10-26	Dry season	1	21	1	57.4444	12.3433	198.846	1.2164	12.147	48.6329	7.47445	56.3315	0.496454
Dargegne	2352	09471/09745	1281	2	2010-10-26	Dry season	1	20	2	57.4444	12.5871	215.417	1.27636	11.7481	46.423	7.31574	55.1924	0.488328
Dargegne	2353	09471/09745	1286	1	2010-10-27	Dry season	1	22	2	45.1111	10.8812	156.154	1.04512	12.2	61.5556	9.42969	83.1832	0.672574
Dargegne	2354	09471/09745	1282	1	2010-10-27	Dry season	1	18	5	45.1111	10.6424	145	0.995653	12.4	61.5556	9.31539	80.758	0.657766
Dargegne	2355	09471/09745	1260	1	2010-10-27	Dry season	1	22	1	58.1111	12.4147	201.154	1.22495	12.6	53	7.92498	60.9195	0.528594
Dargegne	2356	09471/09745	1259	2	2010-10-27	Dry season	1	19	2	49.4444	11.1909	158.929	1.05709	13	63.8889	9.33185	79.3103	0.648831
Dargegne	2357	09471/09745	1257	1	2010-10-27	Dry season	1	18	3	45.1111	10.8812	156.154	1.04512	12.6	66	9.86884	89.1892	0.708419
Dargegne	2358	09471/09745	1284	2	2010-10-29	Dry season	1	17.2	4	63.7778	13.2343	239.167	1.35702	12.7146	50.829	7.54891	56.1991	0.495513
Dargegne	2359	09471/09745	1261	1	2010-10-29	Dry season	1	21	4	63.7778	13.4835	260.909	1.42606	12.1101	46.3346	7.13747	52.5203	0.469031
Dargegne	2360	09471/09745	1291	2	2010-10-29	Dry season	1	20	9	55	12.5786	225	1.30962	11.9079	52.8652	8.24697	66.5436	0.566763
Dargegne	2361	9761	795	1	2010-10-29	Dry season	1	22	5	55	12.5786	225	1.30962	12.3124	57.3596	8.72669	72.2008	0.603879
Dargegne	2362	9421	421	1	2010-10-31	Dry season	2	23	1	44.8889	10.6132	144.286	0.992409	13.2318	71.0202	10.2369	93.4476	0.733152
Dargegne	2363	9421	421	2	2010-10-31	Dry season	2	22	1	56.2222	12.2106	194.615	1.20056	13.0318	59.6869	8.70212	70.1282	0.590424
Dargegne	2364	9535	360	2	2010-11-28	Dry season	1	22.8	5
Dargegne	2365	9535	348	1	2010-11-28	Dry season	1	21.8	6
Dargegne	2366	9760	542	1	2010-11-01	Dry season	1	22	4	43.2222	10.6298	149.615	1.01639	12.0629	61.9206	9.56638	85.8684	0.688743
Dargegne	2367	9760	482	1	2010-11-01	Dry season	1	20	5	52.2222	11.5228	167.857	1.09476	12.88	59.7778	8.79231	71.7333	0.600859
Dargegne	2368	9760	529	2	2010-11-03	Dry season	1	21	3	65.1111	13.3635	244.167	1.37328	12.5965	48.1837	7.20629	52.5004	0.468885
Dargegne	2369	9760	538	1	2010-11-03	Dry season	1	23	4	65.1111	13.1258	225.385	1.31093	13.4208	55.1201	7.86097	58.6384	0.51273
Dargegne	2370	9760	563	2	2010-11-03	Dry season	1	22	5	62.7778	13.1359	235.417	1.34467
Dargegne	2371	9760	541	2	2010-11-03	Dry season	1	20	3	53.4444	12.4055	218.636	1.28764	12.1884	57.5382	8.82054	73.8722	0.614611
Dargegne	2372	9768	240	2	2010-11-03	Dry season	1	24	5	67.4444	13.5842	252.917	1.40118	14.4694	66.6596	8.98516	70.8307	0.595003
Dargegne	2373	9447	68	1	2010-11-06	Dry season	1	18	1	52.6667	12.0576	197.5	1.21138	12.1459	55.6206	8.54899	70.11	0.590306
Dargegne	2374	9447	62	2	2010-11-06	Dry season	1	23	1	56.8889	12.5275	213.333	1.269	11.947	49.1885	7.65456	58.8692	0.514345
Dargegne	2375	09761/09661	1380	1	2010-11-06	Dry season	1	19	5
Dargegne	2376	9471	1249	2	2010-11-06	Dry season	1	24	5	48.4444	11.8186	198.182	1.21393	12.1448	62.0528	9.53828	85.1334	0.684341
Dargegne	2377	9603	585	1	2010-11-06	Dry season	1	25	7	63.1111	13.1688	236.667	1.3488	12.1459	45.1762	6.94366	50.32	0.452885
Dargegne	2378	9603	588	1	2010-11-06	Dry season	1	23	4	52.6667	12.3173	215.455	1.27649	11.1503	46.7808	7.66662	60.6668	0.526847
Dargegne	2379	9775	1187	1	2010-11-08	Dry season	1	22.6	1	66.6667	13.7578	272.727	1.46186	10.5237	25.8189	4.41887	28.3378	0.277217
Dargegne	2380		656	1	2010-11-07	Dry season	1	25	5	51.1111	11.6283	176.923	1.13174	13.2	66.6667	9.62672	83.3333	0.673484
Dargegne	2381		700	1	2010-11-07	Dry season	1	26	7	63.7778	13.4835	260.909	1.42606	12.2	47.3333	7.25099	53.6524	0.477247
Dargegne	2383	9596	89	1	2010-11-09	Dry season	1	18	4					12.4558
Dargegne	2385	9474	981	2	2010-11-09	Dry season	1	11	1	58.6667	12.2415	188.571	1.17752	13.3169	58.1873	8.34693	64.8125	0.555154
Dargegne	2386	9474	995	2	2010-11-09	Dry season	1	27	5	56.5556	12.0134	181.786	1.15109	13.5191	62.5456	8.87127	71.3448	0.598342
Dargegne	2387	9474	957	1	2010-11-09	Dry season	1	23	1	54.3333	11.7658	174.643	1.12256	13.3169	62.5206	8.96854	73.1711	0.610122
Dargegne	2388	9474	990	2	2010-11-09	Dry season	1	24	4	54.3333	12.2467	203.75	1.23448	11.9056	51.2846	8.00154	63.3144	0.545008
Dargegne	2389	9474	971	2	2010-11-09	Dry season	1	25	4	50	12.0064	204.545	1.23739	11.7056	55.618	8.78859	74.7107	0.619957
Dargegne	2393	9094	849	1	2010-11-14	Dry season	1	22	5	57.4444	12.5871	215.417	1.27636	12.5965	55.8504	8.35291	66.4007	0.565809
Dargegne	2394	9603	613	1	2010-11-14	Dry season	1	25	1	66.6667	13.0481	214.286	1.27237
Dargegne	2395	9490	208	1	2010-11-14	Dry season	1	22	2	62.1111	12.5993	199.643	1.21936	13.4127	55.808	7.96267	59.8655	0.521292
Dargegne	2396	9490	228	1	2010-11-16	Dry season	1	26	4	57.7778	12.1463	185.714	1.16647	12.5826	50.9179	7.62153	57.2826	0.503193
Dargegne	2397	9490	127	1	2010-11-18	Dry season	1	24	6	63.1111	12.9295	218.462	1.28704	13.223	54.9217	7.92041	59.6975	0.520123
Dargegne	2399	9474	1130	2	2010-11-20	Dry season	1	24	2	88.2222	14.8705	283.571	1.49373	15.4	51.7778	6.66044	43.3892	0.400436
Dargegne	2400	9760	547	1	2010-11-20	Dry season	1	20.2	1	45.1111	10.6424	145	0.995653	12	57.1111	8.85798	74.9271	0.621332
Dargegne	2401	9760	569	1	2010-11-20	Dry season	1	20	1
Dargegne	2402	9760	483	2	2010-11-20	Dry season	1	22.4	4	60.2222	12.4052	193.571	1.19661	13	53.1111	7.75761	58.1509	0.50931
Dargegne	2403	9094	24	1	2010-11-21	Dry season	1	21	5
Dargegne	2404	9159	2265	1	2010-11-21	Dry season	1	23	1	69.5556	13.3194	223.571	1.30472	13.6603	51.1148	7.19368	50.7763	0.456253
Dargegne	2405	9159	2014	1	2010-11-21	Dry season	1	22	2	67.4444	13.3485	233.462	1.33817	13.0581	48.7567	7.0978	50.6125	0.455044
Dargegne	2406	9394	330	2	2010-12-03	Dry season	1	20	3
Dargegne	2407	9394	297	2	2010-12-03	Dry season	1	22	7
Dargegne	2408		1416	2	2010-12-03	Dry season	1	21	2	67.5556	13.1326	217.143	1.28242
Dargegne	2409	9394		2	2010-11-23	Dry season	1	21	2
Dargegne	2410	9394	307	1	2010-11-24	Dry season	1	22	5
Dargegne	2411	9745	1066	1	2010-11-24	Dry season	1	22.8	1	65.2222	12.9087	209.643	1.25583	12.2091	39.3232	6.02056	40.82	0.380347
Dargegne	2412	9401	835	2	2010-11-24	Dry season	1	23	5	62.8889	13.9322	314.444	1.57974	9.16364	18.9293	3.59404	22.8369	0.228542
Dargegne	2413	9401	836	1	2010-11-26	Dry season	1	24	5	64.3333	13.0501	222.692	1.3017	12.3241	43.7126	6.64568	46.8908	0.427244
Dargegne	2414	9401	834	2	2010-11-26	Dry season	1	22	1	71.2222	13.9278	267.083	1.44491	12.9517	46.0192	6.74051	47.0116	0.428157
Dargegne	2415	9405	706	1	2010-11-26	Dry season	1	24	6	94.2222	15.9487	385.455	1.75546	15.2345	50.6054	6.5626	42.645	0.394654
Dargegne	2416	9545	1321	1	2010-11-26	Dry season	1	22	2	78.1111	14.5154	292.917	1.52047	13.1586	41.4291	5.9965	39.54	0.370201
Dargegne	2417	9405	46	2	2010-11-26	Dry season	1	20	3					12.531
Dargegne	2418	9490	143	2	2010-11-28	Dry season	1	22	1	55.6667	11.9154	178.929	1.13976	13.7565	66.0725	9.24994	76.1398	0.629009
Dargegne	2419	9490	715	2	2010-11-28	Dry season	1	21	1	55.6667	12.1495	192.692	1.19328	13.3609	63.8986	9.14355	75.5699	0.625408
Dargegne	2420	9490	177	2	2010-11-30	Dry season	1	23	1	63.1111	13.1688	236.667	1.3488	13.8725	64.3614	8.95383	71.6897	0.600576
Dargegne	2421	9490	142	2	2010-11-30	Dry season	1	20	2	61	12.4857	196.071	1.20603	14.0747	64.2747	8.84525	69.7796	0.588145
Dargegne	2422	9660	403	2	2010-11-30	Dry season	1	23.2	5	61	12.4857	196.071	1.20603	14.8659	73.0659	9.65097	79.3237	0.648914
Dargegne	2423	9660	404	2	2010-12-04	Dry season	1	22	8	63.7778	12.9956	220.769	1.29506	16.3528	89.0312	10.9483	96.0768	0.748152
Dargegne	2424	9094	862	1	2010-12-04	Dry season	1	20	4	61.5556	12.7732	213.077	1.26809	12.1056	44.0624	6.78935	48.7177	0.440977
Dargegne	2425	9094	844	2	2010-12-04	Dry season	1	21	3	63.7778	12.9956	220.769	1.29506
Dargegne	2426	9094	890	1	2010-12-05	Dry season	1	20	4	64.4444	13.2992	241.667	1.36518
Dargegne	2427	9688	1041	1	2010-12-09	Dry season	1	24	4	62.7778	13.3861	256.818	1.4134	11.5642	41.2685	6.58086	47.3142	0.430441
Dargegne	2428	9688	1129	2	2010-12-09	Dry season	1	22	5	69.7778	13.7984	261.667	1.42839	12.3884	41.2049	6.24002	42.724	0.395269
Dargegne	2429	9688	1023	2	2010-12-09	Dry season	1	20	1	65.1111	12.8978	209.286	1.25455	12.3723	41.2473	6.25257	42.8667	0.39638
Dargegne	2430	9474	1133	1	2010-12-11	Dry season	1	24.2	4	66.6667	13.7578	272.727	1.46186	11.2526	33.9181	5.52066	37.2272	0.351631
Dargegne	2431	9660	399	1	2010-12-11	Dry season	1	22	6	66.6667	13.7578	272.727	1.46186	14.3935	68.8172	9.3126	75.5311	0.625162
Dargegne	2432	9447	65	2	2010-12-15	Dry season	1	22	2	50	11.2584	160.714	1.06473
Dargegne	2433	9447	54	1	2010-12-15	Dry season	1	23	2	58.6667	12.4737	203.077	1.23202
Dargegne	2434	9447	58	2	2010-12-17	Dry season	1	20	2	62.2222	12.8406	215.385	1.27625	12.6	48.8889	7.31025	53.6585	0.477292
Dargegne	2435	9447	75	1	2010-12-17	Dry season	1	23.4	2	62.2222	12.6106	200	1.22068	12.8	48.8889	7.22442	52.381	0.468015
Dargegne	2438	9471	1271	1	2010-12-18	Dry season	1	23	2	69.6667	13.7883	261.25	1.42711	12.657	44.2998	6.60168	45.986	0.420378
Dargegne	2439	9471	1215	1	2010-12-18	Dry season	1	22	1	65.2222	13.3742	244.583	1.37463	12.4559	46.5096	7.01475	50.6151	0.455064
Dargegne	2440	9159	1001	2	2010-12-18	Dry season	1	19	1	51.6667	11.4576	166.071	1.08733	12.2525	53.3613	8.14812	64.4633	0.552797
Dargegne	2441	9490	228	2	2010-12-21	Dry season	1	23		67.4444	13.3485	233.462	1.33817	10.9864	25.7374	4.26505	26.717	0.263096
Dargegne	2442	9688	1125	2	2010-12-21	Dry season	1	22	1	62.7778	12.8963	217.308	1.283	12.4182	46.3131	7.00101	50.5234	0.454387
Dargegne	2443	9688		1	2010-12-21	Dry season	1	24	5	62.7778	12.6667	201.786	1.22727	12.8227	48.5859	7.17009	51.7483	0.463392
Dargegne	2444	9421	415	2	2010-12-23	Dry season	1	20	5
Dargegne	2445	9474	462	1	2010-12-23	Dry season	1	22	6	68.7778	13.7073	257.917	1.41681	12.8262	47.0692	6.94485	49.3158	0.445437
Dargegne	2446	9421	428	2	2011-01-05	Dry season	1	20	1	62.6667	13.3752	256.364	1.41198	12.3647	50.2745	7.62448	57.7131	0.50623
Dargegne	2447		658	2	2010-12-30	Dry season	1	23	3	67.4444	13.8298	275.909	1.47131	12.2227	43.9192	6.71859	47.796	0.43407
Dargegne	2448	9474	1132	1	2010-12-30	Dry season	1	23	3	82.2222	14.6214	284.615	1.49675	14.8727	54.1414	7.14886	48.7273	0.441049
Dargegne	2449	43	792	1	2010-12-30	Dry season	1	21	2	49.4444	11.6775	185.417	1.16531	12.6273	64.1919	9.58293	84.3397	0.679567
Dargegne	2450	9596	728	1	2010-12-30	Dry season	1	22	5	65.2222	13.1366	225.769	1.31224
Dargegne	2451	9596	723	1	2011-01-01	Dry season	1	24	6	62.1111	13.0695	232.917	1.33636
Dargegne	2452	9596		2	2011-01-01	Dry season	1	23	3	73.5556	14.3719	300.909	1.54285
Dargegne	2453	9471	1266	1	2011-01-05	Dry season	1	22	1	63.8889	13.4943	261.364	1.42746	12.823	54.1439	7.99022	61.295	0.531183
Dargegne	2454	9996	1325	1	2011-01-10	Dry season	1	22.8	2	67.4444	13.8298	275.909	1.47131
Dargegne	2455	9996	1313	1	2011-01-12	Dry season	1	21.4	4	60	13.1081	245.455	1.37743	12.2227	51.3636	7.85741	60.8254	0.527943
Dargegne	2456	9745	1071	2	2011-01-14	Dry season	1	18	4	70.4444	14.1011	288.182	1.507	11.3034	30.705	4.98082	32.3589	0.311496
Dargegne	2457	9745	1074	2	2011-01-14	Dry season	1	21	2	61.3333	13.2429	250.909	1.39484	12.3379	51.3103	7.79423	59.8178	0.52096
Dargegne	2458	19	1402	1	2011-02-01	Dry season	1	22	4	73.2222	14.1034	274.583	1.46738
Dargegne	2459	9535	349	1	2011-01-17	Dry season	1	20.8	5	47.4444	11.1807	164.231	1.07961
Dargegne	2460	20	999	2	2011-01-22	Dry season	1	22	1
Dargegne	2461	20	968	2	2011-01-22	Dry season	1	21	2
Dargegne	2462	9660	395	1	2011-02-04	Dry season	1	22	8
Dargegne	2463	9660	398	1	2011-02-05	Dry season	1	22	4
Dargegne	2464	9688	1044	1	2011-01-26	Dry season	1	23	2	68.2222	13.6563	255.833	1.41032	14.9486	71.2063	9.36632	75.0418	0.622061
Dargegne	2465	9447	69	1	2011-01-26	Dry season	1	21	3	70.4444	13.8584	264.167	1.43605	13.7143	55.2698	7.75547	56.914	0.500587
Dargegne	2468	9094	840	1	2011-02-01	Dry season	1	22	4
Dargegne	2469	9094	852	1	2011-02-03	Dry season	1	20	2
Dargegne	2471	9094	855	2	2011-02-03	Dry season	1	23	5	44.2222	10.5249	142.143	0.98262
Dargegne	2474		725	1	2011-02-05	Dry season	1	23.2	2	68.7778	13.4728	238.077	1.35345	12.4	40.1111	6.07014	41.0694	0.382313
Dargegne	2475	9596	204	1	2011-02-05	Dry season	1	22	5	47.3333	10.9286	152.143	1.02758	13.8	74.8889	10.4594	95.4674	0.744693
Dargegne	2476	9596	91	2	2011-02-08	Dry season	1	21	4	51.1111	11.8766	191.667	1.18938	12.7729	64.1431	9.49366	82.4697	0.668238
Dargegne	2477	9996	1315	1	2011-02-09	Dry season	1	23	5	69.6667	13.7883	261.25	1.42711	14.2636	62.1515	8.46796	64.5171	0.553161
Dargegne	2478	43	1544	1	2011-02-10	Dry season	1	19	1
Dargegne	2479	43	1849	1	2011-02-11	Dry season	1	20	3	52.8889	12.3426	216.364	1.27969	13.3724	71.249	10.1888	92.1324	0.725572
Dargegne	2480	9768	2105	2	2011-02-11	Dry season	1	24	1	75.8889	14.5684	310.455	1.56899	14.6138	62.0421	8.3007	61.836	0.534904
Dargegne	2481	9394	264	1	2011-02-13	Dry season	1	23	3	39.2222	10.0679	135.769	0.952981	11.6492	61.3242	9.72547	90.0356	0.713379
Dargegne	2482	9394	257	1	2011-02-15	Dry season	1	25	3	50.5556	11.8108	189.583	1.18141
Dargegne	2483	9094	846	1	2011-02-27	Dry season	1	20.4	3
Dargegne	2484	9094	853	2	2011-03-01	Short rainy season	1	25	7
Dargegne	2485	9094	860	2	2011-02-21	Dry season	1	22	4
Dargegne	2487	9535	343	2	2011-03-04	Short rainy season	1	23	5	58.3333	12.6815	218.75	1.28804	13.4164	64.071	9.13976	75.3777	0.624191
Dargegne	2488	9535	345	1	2011-03-04	Short rainy season	1	21	3
Dargegne	2489	9535	351	1	2011-03-06	Short rainy season	1	22.4	1	59.5556	13.0626	243.636	1.37157	11.747	46.5218	7.33183	55.3831	0.489693
Dargegne	2490	9535	361	2	2011-03-07	Short rainy season	1	21.6	2	66.6667	13.7578	272.727	1.46186	12	42.2222	6.5487	46.3415	0.423081
Dargegne	2496		751	1	2011-03-08	Short rainy season	1	21.6	2	69.5556	14.0218	284.545	1.49655	15.876	82.3998	10.3603	87.6593	0.699398
Dargegne	2497	9768	1761	2	2011-03-30	Short rainy season	1	24.4	1
Dargegne	2498	9490	216	1	2010-11-18	Dry season	1	26	2	56.8889	12.2833	196.923	1.20923	12.4901	53.0012	7.9774	61.789	0.534581
Dargegne	2499		00698/00697	2	2011-03-12	Short rainy season	1	21.6	2	68.2222	13.9012	279.091	1.48067	14.9543	73.4921	9.66421	79.308	0.648816
Dargegne	2500	9474	474	2	2011-03-12	Short rainy season	1	22.4	3	79.5556	14.8667	325.455	1.60888	12.6914	37.0159	5.50497	35.5922	0.338313
Dargegne	2501	9474	475	1	2011-03-13	Short rainy season	1	21	6	75.8889	14.5684	310.455	1.56899	15.0276	66.6398	8.73106	66.4185	0.565928
Dargegne	2502	9688	1054	2	2011-03-14	Short rainy season	1	23	5	67.4444	13.5842	252.917	1.40118	12.5965	45.8504	6.85732	48.7194	0.44099
Dargegne	2503	9688		1	2011-03-15	Short rainy season	1	22.2	1	53.5556	12.418	219.091	1.28923	12.7763	63.9586	9.46446	81.9982	0.665363
Dargegne	2504	9688	1047	2	2011-03-17	Short rainy season	1	20	4	54.7778	12.8249	246.5	1.38079	7.55429	6.93651	1.52228	9.00845	0.0958391
Dargegne	2505		619	2	2011-03-19	Short rainy season	1	20.2	5	71	13.9081	266.25	1.44238	13.0127	46.9191	6.84815	48.04	0.435903
Dargegne	2506	31	1241	1	2011-03-19	Short rainy season	1	23	6	64.5556	13.3099	242.083	1.36654	12.3884	46.4271	7.03087	50.8945	0.457123
Dargegne	2507	32	1242	1	2011-03-21	Short rainy season	1	22.6	5	61.5556	13.2651	251.818	1.39772	13.3579	62.4211	8.93362	72.5826	0.60634
Dargegne	2508	33	1206	2	2011-03-21	Short rainy season	1	22	4	61.5556	13.2651	251.818	1.39772	13.7789	67.0994	9.38224	78.0226	0.640822
Dargegne	2509	34	00030/01230	1	2011-03-21	Short rainy season	1	22.4	6	59.3333	13.0398	242.727	1.36863	12.0947	50.6082	7.80321	60.4077	0.525054
Dargegne	2510	35	1197	1	2011-03-22	Short rainy season	1	21.4	5	60	13.373	270	1.4537	13.6471	69.4118	9.77583	84.4197	0.680049
Dargegne	2511	9594	716	1	2011-04-01	Short rainy season	1	25	4	85	15.0589	318.75	1.59123
Dargegne	2512	9594	717	2	2011-03-24	Short rainy season	1	24.2	2	79.5556	14.6328	298.333	1.53569
Dargegne	2513	9594	715	1	2011-03-24	Short rainy season	1	23	2	68.2222	13.9012	279.091	1.48067
Dargegne	2514	9596	118	2	2011-03-26	Short rainy season	1		2	59.7778	12.8323	224.167	1.30676	14.5348	75.0537	10.0824	86.823	0.694435
Dargegne	2515	9596	96	2	2011-03-26	Short rainy season	1		3	57.7778	12.6227	216.667	1.28076	15.3438	86.0424	11.0985	101.892	0.780627
Dargegne	2516	9596	87	1	2011-03-28	Short rainy season	1		5	56.8889	12.5275	213.333	1.269	12.6273	56.7475	8.47158	67.9159	0.575881
Dargegne	2517	9596	94	1	2011-03-28	Short rainy season	1		4	56.8889	12.7833	232.727	1.33573	10.1773	31.7475	5.57167	39.0338	0.366163
Dargegne	2518	9596	90	1	2011-03-30	Short rainy season	1		2	53.7778	12.7148	242	1.36627
Dargegne	2519	22	60	1	2011-03-31	Short rainy season	1		2	65.2222	13.622	266.818	1.44411	12.3965	48.0726	7.2765	53.6125	0.476959
Dargegne	2520	22	57	1	2011-03-31	Short rainy season	1	23	4	67.4444	13.8298	275.909	1.47131	15.5179	80.5324	10.3002	87.6411	0.69929
Dargegne	2521	22	74	1	2011-04-01	Short rainy season	1	22	4	68.1111	13.646	255.417	1.40902	17.6791	101.656	11.7907	107.258	0.809769
Dargegne	2522	22	84	1	2011-04-02	Short rainy season	1	22.4	2	75.5556	14.3029	283.333	1.49304	13.1368	43.7427	6.33924	42.7918	0.395797
Dargegne	2523	22	55	1	2011-04-04	Short rainy season	1	22.8	5	63.6667	13.4728	260.455	1.42466
Dargegne	2524	22	79	2	2011-04-04	Short rainy season	1	20.8	3	65.8889	13.685	269.545	1.45234
Dargegne	2525	22	59	2	2011-04-05	Short rainy season	1	20.4	3	103.444	16.773	465.5	1.92504
Dargegne	2528	9768	235	1	2011-04-05	Short rainy season	1	21.2	3					15.3438
Dargegne	2529	9768	239	1	2011-04-05	Short rainy season	1	20	6					14.9393
Dargegne	2530	9768	238	1	2011-04-05	Short rainy season	1	19.6	2					15.1438
Dargegne	2531	9768	252	1	2011-04-05	Short rainy season	1	21	8					14.7416
Dargegne	2532	9775	01191/01141	1	2011-04-11	Short rainy season	1	20	3	69.5556	14.0218	284.545	1.49655	12.4558	44.3979	6.69628	47.2318	0.42982
Dargegne	2533	9775	1184	2	2011-04-11	Short rainy season	1	21	1	69.5556	13.7782	260.833	1.42583	12.8651	46.7235	6.87821	48.5579	0.439783
Dargegne	2534	9159	2266	1	2011-04-11	Short rainy season	1	22	4					15.5674
Dargegne	2537	20	961	1	2011-04-14	Short rainy season	1	24	5
Dargegne	2538	20	977	2	2011-04-15	Short rainy season	1	22.8	7	60	12.8552	225	1.30962
Dargegne	2539	9490	146	2	2011-04-17	Short rainy season	1	22	5	73.4444	13.6699	236.071	1.34684
Dargegne	2540	9490	125	2	2011-04-17	Short rainy season	1	20	6	85.6667	15.1094	321.25	1.59784
Dargegne	2541	9490	214	1	2011-04-17	Short rainy season	1	19.8	6
Dargegne	2542	9490	220	2	2011-04-17	Short rainy season	1	21.4	4	89.7778	15.8699	404	1.79712
Dargegne	2545	9660	00445/00405	1	2011-05-07	Short rainy season	1	24.4	8
Dargegne	2546	9660	375	2	2011-04-23	Short rainy season	1	25.2	1	67.4444	13.8298	275.909	1.47131	13.437	57.411	8.18029	62.4788	0.539308
Dargegne	2547	9768	1331	2	2011-04-23	Short rainy season	1	29	9					16.5503
Dargegne	2548	9760	484	2	2011-04-23	Short rainy season	1	22.8	2	67.4444	13.5842	252.917	1.40118	14.8855	71.2839	9.40628	75.7444	0.626512
Dargegne	2549	9760	457	1	2011-04-23	Short rainy season	1	18	2	67.4444	13.8298	275.909	1.47131	14.2694	66.6596	9.07944	72.5437	0.606089
Dargegne	2550	19	1410	2	2011-04-24	Short rainy season	1	22.4	7					15.3767
Dargegne	2551	43	755	2	2011-05-04	Short rainy season	1	23.6	2	74.1111	14.1801	277.917	1.47723
Dargegne	2552	43	757	1	2011-05-04	Short rainy season	1	22.4	4	74.1111	14.4192	303.182	1.54913
Dargegne	2553	9401	832	2	2011-05-07	Short rainy season	1	23	4
Dargegne	2554	9401	824	1	2011-05-07	Short rainy season	1	19	2
Dargegne	2555	9688	1040	2	2011-04-20	Short rainy season	1	20	3	56.8889	12.0499	182.857	1.1553
Dargegne	2556	9688	1055	1	2011-04-20	Short rainy season	1	21	3					14.1433
Dargegne	2557	9688	1058	1	2011-04-22	Short rainy season	1	19	1					13.8703
Dargegne	2558	9775	1185	1	2011-04-30	Short rainy season	1	22	3	62.5556	13.1138	234.583	1.34191	17.2475	102.416	12.1011	114.788	0.849422
Dargegne	2559	9660	397	1	2011-04-30	Short rainy season	1	28	3	95.8889	15.4253	308.214	1.56291
Dargegne	2560	9688	745	2	2011-05-01	Short rainy season	1	21	3	82.1111	14.8359	307.917	1.5621	16.3091	72.4343	8.92529	66.5893	0.567068
Dargegne	2561	9394	516	2	2011-05-03	Short rainy season	1	20	2	116.111	17.5185	522.5	2.03175	18.5517	67.7969	7.58441	49.0098	0.443158
Dargegne	2570	9594	727	2	2011-05-03	Short rainy season	1	17	1	77.4444	14.2333	268.077	1.44791	17.4966	88.0728	10.295	82.8271	0.670412
Dargegne	2571	9490	223	1	2011-05-03	Short rainy season	1	23	4	114	16.9855	427.5	1.84775	17.9172	58.4138	6.70752	41.5264	0.385907
Dargegne	2572	9490	135	2	2011-05-03	Short rainy season	1	22	1	101.111	15.983	350	1.6712	16.669	55.2107	6.69256	42.4698	0.393289
Dargegne	2573	9490	163	1	2011-05-05	Short rainy season	1	22	6	105.444	16.4679	395.417	1.77803	16.214	48.0439	5.94596	36.3663	0.344638
Dargegne	2574	9490	201	2	2011-05-05	Short rainy season	1	20	5	68.1111	13.891	278.636	1.47934	17.2698	99.3307	11.7252	107.32	0.810104
Dargegne	2575	9490	215	2	2011-05-05	Short rainy season	1	23.2	2	101.111	15.983	350	1.6712	17.8791	68.6563	7.89627	52.8126	0.471158
Dargegne	2576	9490	1512	1	2011-05-06	Short rainy season	1	20.4	1	126.667	17.8858	518.182	2.02401	17.7789	46.4327	5.36284	30.7276	0.297717
Dargegne	2577	9490	151	1	2011-05-06	Short rainy season	1	24	5	95.5556	15.402	307.143	1.55999	17.5368	68.1871	7.95681	53.8319	0.478545
Dargegne	2578	9490	1611	1	2011-05-06	Short rainy season	1	22	1	103.556	16.7799	466	1.92603	17.7895	71.883	8.29859	57.1508	0.502262
Dargegne	2579	9405	1847	1	2011-05-08	Short rainy season	1		4	127.222	17.3461	408.929	1.80793
Dargegne	2580	9405	1846	2	2011-05-08	Short rainy season	1		6	175	19.7384	605.769	2.17124
Dargegne	2581		693	1	2011-05-08	Short rainy season	1	22	3	86.3333	14.9398	298.846	1.53712
Dargegne	2582		701	2	2011-05-13	Short rainy season	1	20	2	89.1111	15.5899	364.545	1.70654
Dargegne	2583	9474	465	1	2011-05-13	Short rainy season	1	21	1	79.2222	14.8401	324.091	1.60531
Dargegne	2584	9660	383	2	2011-05-13	Short rainy season	1	22	4	75	14.0266	259.615	1.42207
Dargegne	2585	9660	00096/00396	2	2011-05-13	Short rainy season	1	22	2	81.2222	14.9982	332.273	1.62654
Dargegne	2586	9660	1647	1	2011-05-13	Short rainy season	1	20	1	83.3333	15.1614	340.909	1.64852	16.2339	72.5989	8.97662	67.3598	0.572195
Dargegne	2587	9660	00385/01385	2	2011-05-13	Short rainy season	1	20	5	72.8889	14.3147	298.182	1.53527	16.6407	87.5631	10.6278	89.9621	0.712949
Dargegne	2588	9660	404	1	2011-05-15	Short rainy season	1	24	9	74.4444	14.4474	304.545	1.55288	16.1886	80.9841	10.0344	81.8941	0.664727
Dargegne	2589	9660	401	2	2011-05-15	Short rainy season	1	27.6	2	72.3333	14.5175	325.5	1.60899	15.9886	83.0952	10.3925	87.8798	0.700702
Dargegne	2590	9660	481	1	2011-05-15	Short rainy season	1	22.8	2	80.8889	14.7395	303.333	1.54955	19.2686	106.54	11.5844	99.0555	0.764904
Dargegne	2591	9768	253	1	2011-05-15	Short rainy season	1	20	3	91.4444	15.1087	293.929	1.52333	15.9657	54.8413	6.8662	44.7481	0.410916
Dargegne	2592	9768	247	2	2011-05-15	Short rainy season	1	22	1	102.111	16.2559	382.917	1.74964	15.7714	46.4603	5.87055	36.0779	0.342286
Dargegne	2593	9760	518	1	2011-05-15	Short rainy season	1	22.6	5	83	15.1359	339.545	1.64508	16.1886	72.4286	8.97436	67.4103	0.57253
Dargegne	2594	9760	531	2	2011-05-15	Short rainy season	1	20.6	5	80.8889	14.9721	330.909	1.62303	16.6	79.1111	9.61959	75.1055	0.622465
Dargegne	2595	9760	551	1	2011-05-15	Short rainy season	1	20.2	1	83	14.9053	311.25	1.57115	17.4171	83.8571	9.83575	76.4655	0.631061
Dargegne	2596	9535	365	1	2011-05-15	Short rainy season	1	22.2	5	85.1111	15.0674	319.167	1.59233	15.9771	65.746	8.22707	58.8185	0.513991
Dargegne	2597	9535	352	1	2011-05-15	Short rainy season	1	22	1	83	14.9053	311.25	1.57115	16.3886	72.4286	8.8921	66.0443	0.563427
Dargegne	2598	9535	370	1	2011-05-15	Short rainy season	1	21.6	2	87.2222	15.0069	301.923	1.54566	16.5886	68.2063	8.2979	58.7423	0.513458
Dargegne	2599		653	1	2011-05-19	Short rainy season	1	20	5	71.1111	13.4616	228.571	1.32176	20.0717	120.796	12.7384	118.17	0.866785
Dargegne	2600		673	2	2011-05-19	Short rainy season	1	19	2	80	14.902	327.273	1.61361	18.8316	104.795	11.5925	100.336	0.772028
Dargegne	2601		672	1	2011-05-19	Short rainy season	1	21	7	80	14.4434	276.923	1.4743	16.4947	74.386	9.08829	68.3136	0.57851
Dargegne	2602		661	1	2011-05-19	Short rainy season	1	22	2	86.6667	14.965	300	1.54033	16.7053	70.0585	8.47853	60.6275	0.526576
Dargegne	2603	9996	1328	2	2011-05-20	Short rainy season	1	23	1	69.6667	13.3297	223.929	1.30595	16.7765	85.6275	10.3297	84.9666	0.683339
Dargegne	2604	9996	1308	2	2011-05-21	Short rainy season	1	22	2	75	14.0266	259.615	1.42207
Dargegne	2605	9996	1329	2	2011-05-21	Short rainy season	1	21.6	1	77.2222	14.4422	289.583	1.51101
Dargegne	2606		659	2	2011-05-21	Short rainy season	1	24	1	97.7778	15.556	314.286	1.57932
Dargegne	2607	9401	826	1	2011-05-21	Short rainy season	1	23	1	77.2222	14.4422	289.583	1.51101
Dargegne	2608	36	1204	1	2011-05-22	Short rainy season	1	21	3	68.8889	13.483	238.462	1.35471
Dargegne	2609	43	783	2	2011-05-22	Short rainy season	1	22	1	75.8889	13.8822	243.929	1.37252
Dargegne	2610	37	1195	1	2011-05-22	Short rainy season	1	22.2	5
Dargegne	2611	9535	339	2	2011-05-22	Short rainy season	1	19.6	4	94.2222	15.3081	302.857	1.54824
Dargegne	2612	9474	470	2	2011-05-23	Short rainy season	1	24	6	76.7778	13.9579	246.786	1.38171
Dargegne	2613	9474	455	2	2011-05-23	Short rainy season	1	21.8	7	83.6667	14.7348	289.615	1.5111
Dargegne	2614		712	1	2011-05-25	Short rainy season	1		5	114.333	17.005	428.75	1.85038
Dargegne	2615	20	982	2	2011-05-25	Short rainy season	1	22						14.8773
Dargegne	2616	9094	851	1	2011-05-25	Short rainy season	1	22	6	75	13.8057	241.071	1.36325	19.3682	109.091	11.816	102.808	0.785656
Dargegne	2617	22	86	2	2011-05-26	Short rainy season	1	20	1	73.6667	13.6895	236.786	1.3492	15.3486	65.7619	8.48054	62.7632	0.541251
Dargegne	2618	22	70	1	2011-05-26	Short rainy season	1	22.2	6	67.3333	13.5738	252.5	1.39987	17.4171	99.5238	11.6733	105.876	0.80234
Dargegne	2619	43	787	1	2011-05-26	Short rainy season	1	21	6	69.4444	14.0118	284.091	1.49523	16.3943	88.2698	10.8341	94.0152	0.736407
Dargegne	2620	43	801	1	2011-05-26	Short rainy season	1	24.2	6	65.2222	13.3742	244.583	1.37463
Dargegne	2621	43	778	1	2011-05-28	Short rainy season	1	24.4	4	75.2222	14.2748	282.083	1.48941	15.926	75.0668	9.41603	73.6752	0.613352
Dargegne	2622	9474	1929	1	2011-05-28	Short rainy season	1	23.4	1	75.2222	14.5128	307.727	1.56159	16.3503	82.0032	10.0853	82.2775	0.667067
Dargegne	2623	9474	1968	1	2011-05-28	Short rainy season	1	21	1	86	14.7017	276.429	1.47284	15.2855	52.7283	6.82077	45.0242	0.413034
Dargegne	2624	9474	1930	2	2011-05-28	Short rainy season	1	21.2	1	79.5556	14.4073	275.385	1.46976	15.5017	63.797	8.16611	58.8292	0.514066
Dargegne	2625	9474	1131	2	2011-05-29	Short rainy season	1	23.2	2	84.7778	14.8209	293.462	1.52201	16.414	68.7106	8.42585	60.4492	0.525341
Dargegne	2626	9660	00416/04410	1	2011-05-31	Short rainy season	1	21.6	3	95.5556	15.402	307.143	1.55999	17.6235	69.1503	8.03942	54.5924	0.484024
Dargegne	2627	9660	387	2	2011-05-31	Short rainy season	1	23.4	3	100	15.7068	321.429	1.59831	18.4706	74.1176	8.31881	56.5304	0.497867
Dargegne	2628	9660	1459	1	2011-05-31	Short rainy season	1	22	1	95.5556	15.6078	330.769	1.62267
Dargegne	2629	9660	380	2	2011-05-31	Short rainy season	1	22	2	95.5556	15.8202	358.333	1.69159	17.6471	73.8562	8.57794	60.4278	0.525193
Dargegne	2630	9660	2196	2	2011-05-31	Short rainy season	1	23.4	1	95.5556	16.0394	390.909	1.76788	16.3882	62.0915	7.62312	51.7429	0.463353
Dargegne	2631	9688	2158	1	2011-05-31	Short rainy season	1	22.4	3	102.222	15.8547	328.571	1.61699	16.7765	53.0719	6.40235	39.8039	0.372301
Dargegne	2632	9688	1027	2	2011-05-12	Short rainy season	1	22	5					14.781
Dargegne	2633	9159	2103	2	2011-06-01	Dry season	1	20	5	65.2222	12.9087	209.643	1.25583
Dargegne	2634	9159	2102	2	2011-06-01	Dry season	1	21	1	78.6667	14.1164	252.857	1.40099
Dargegne	2635	9490	138	2	2011-06-03	Dry season	1	19	1	92	15.149	295.714	1.52836
Dargegne	2636	9490	146	2	2011-06-05	Dry season	1	22	5	90.5556	15.0437	291.071	1.51524	17.3227	70.8081	8.33913	58.1984	0.509644
Dargegne	2637	9490	1561	2	2011-06-05	Dry season	1	20	1	88.4444	14.8871	284.286	1.4958	18.3455	84.2828	9.50808	70.4968	0.592829
Dargegne	2638	9490	176	1	2011-06-05	Dry season	1	22	4	96.8889	15.6996	335.385	1.63451	16.7136	59.9293	7.24997	47.647	0.432949
Dargegne	2639	9490	175	1	2011-06-07	Dry season	1	25	3	107.556	16.1984	345.714	1.66056	18.1103	62.5594	7.12603	45.1149	0.413729
Dargegne	2640	9490	137	2	2011-06-07	Dry season	1	23	7	94.6667	15.3395	304.286	1.55217	15.4207	45.5632	5.85513	36.2252	0.343488
Dargegne	2641	9490	164	2	2011-06-07	Dry season	1	22.4	6	96.7778	15.9034	362.917	1.70264	16.2621	57.2452	7.06899	46.3733	0.423322
Dargegne	2642	9688	1144	2	2011-06-07	Dry season	1	22.4	1	75.2222	13.8249	241.786	1.36557	17.6966	90.295	10.4652	84.9169	0.683041
Dargegne	2643	9688	1089	1	2011-06-07	Dry season	1	22	1	92.4444	15.8259	378.182	1.73869	17.5103	77.6705	9.07371	66.4481	0.566126
Dargegne	2644	9474	468	1	2011-06-07	Dry season	1	22	7	88.2222	14.8705	283.571	1.49373	17.2828	72.6973	8.57647	60.9195	0.528594
Dargegne	2645	9401	1482	1	2011-06-07	Dry season	1	22	1	79.5556	14.1898	255.714	1.40995
Dargegne	2646	38	1225	2	2011-06-07	Dry season	1	19	1	64.5556	12.8434	207.5	1.24812	13.5586	54.9847	7.7818	57.4753	0.504554
Dargegne	2647		703	1	2011-06-09	Dry season	1		5	92.3333	15.3812	319.615	1.59352	17.8791	77.4341	8.90581	63.8778	0.548834
Dargegne	2648	9594	726	1	2011-06-09	Dry season	1	21.4	5	112.111	16.4801	360.357	1.69648	17.6605	53.0052	6.15271	37.009	0.349863
Dargegne	2649	9594	736	1	2011-07-05	Main rainy season	1	22	2
Dargegne	2650	9603	587	2	2011-06-11	Dry season	1	21.2	3	65.8889	12.9733	211.786	1.2635	13.3882	51.7582	7.39497	53.3589	0.475123
Dargegne	2651		635	2	2011-06-11	Dry season	1	20	3	68.1111	13.646	255.417	1.40902	14.2588	63.6536	8.67481	67.1609	0.570874
Dargegne	2652	9760	569	2	2011-05-26	Short rainy season	1	21	2					17.5097
Dargegne	2653	9760	576	1	2011-05-26	Short rainy season	1	18	1					15.5677
Dargegne	2655	9660	394	1	2011-05-28	Short rainy season	1	22	2					16.6913
Dargegne	2656	9660	408	1	2011-05-30	Short rainy season	1	22	2
Dargegne	2657	9660		1	2011-05-30	Short rainy season	1	23	1
Dargegne	2658	9471	1268	2	2011-05-30	Short rainy season	1	22	2
Dargegne	2659	9471	1284	1	2011-06-01	Dry season	1	23	5
Dargegne	2662	43	797	1	2011-06-21	Dry season	1		5	121.889	17.4327	457.083	1.90838	17.1746	42.273	5.0107	28.456	0.27824
Dargegne	2663		1548	2	2011-06-21	Dry season	1		1	96.5556	15.6768	334.231	1.63156	14.4613	35.2364	4.75156	28.0892	0.275063
Dargegne	2664	40	1222	2	2011-06-21	Dry season	1		2	78.1111	14.5154	292.917	1.52047	12.1803	30.5594	4.68706	29.1659	0.284364
Dargegne	2665	41	1219	2	2011-06-22	Dry season	1		2	102.333	16.2702	383.75	1.75155	15.1674	39.5271	5.14294	30.6412	0.296983
Dargegne	2669	9474	2072	1	2011-06-22	Dry season	1		1
Dargegne	2673	9535	332	1	2011-06-22	Dry season	1	28	2					14.5488
Dargegne	2675	9159	984	1	2011-06-24	Dry season	1	23	1	104.778	16.0214	336.786	1.63808	14.6588	26.9869	3.60229	19.8596	0.201278
Dargegne	2679		679	1	2011-06-25	Dry season	1	23.4	4	115.667	16.6929	371.786	1.72373
Dargegne	2680		667	1	2011-06-25	Dry season	1	25	6	137.333	17.8752	441.429	1.87671
Dargegne	2681		668	1	2011-06-26	Dry season	1	24.2	2	151.222	18.7188	523.462	2.03346
Dargegne	2683	9474	1133	1	2011-06-30	Dry season	1	25	5	116.889	17.3543	478.182	1.94969	13.7932	11.9247	1.66608	8.43727	0.0900018
Dargegne	2684	9688	1122	2	2011-06-30	Dry season	1	24	1	114.556	16.627	368.214	1.71528	18.4343	59.1587	6.64965	40.6124	0.378708
Dargegne	2685	9688	1118	1	2011-06-30	Dry season	1	20.8	1	105.667	16.2772	365.769	1.70947	17.2057	56.619	6.70206	42.0786	0.390233
Dargegne	2686	9688	1999	1	2011-06-30	Dry season	1	21.4	1	105.667	16.2772	365.769	1.70947	16.3829	47.4762	5.8302	35.2837	0.335782
Dargegne	2687	9688	743	1	2011-07-02	Main rainy season	1	22	4	112.667	16.7078	390	1.76582	17.3746	51.4952	6.05106	36.3781	0.344734
Dargegne	2688	22	64	2	2011-07-02	Main rainy season	1	22	3	137.889	17.9033	443.214	1.88037	15.3902	2.00182	0.257628	1.18451	0.0130839
Dargegne	2689	22	83	2	2011-07-07	Main rainy season	1	21.8	4	105.444	16.4679	395.417	1.77803
Dargegne	2690	9474	1130	1	2011-07-09	Main rainy season	1	23.4	3	123.111	17.1201	395.714	1.7787	16.5829	30.0317	3.65457	19.473	0.197689
Dargegne	2691	9660	395	2	2011-07-09	Main rainy season	1	22	9	123.111	17.1201	395.714	1.7787
Dargegne	2692	9688	1038	1	2011-07-09	Main rainy season	1	21.6	4	92.3333	15.1731	296.786	1.53136	14.32	35.6667	4.84513	28.8929	0.282013
Dargegne	2693	9688	1036	1	2011-07-12	Main rainy season	1	20	6	106.778	16.3472	369.615	1.7186	15.786	39.7339	5.01713	29.2879	0.285412
Dargegne	2694	9688	1022	2	2011-07-12	Main rainy season	1	22	5	95.4444	15.8126	357.917	1.69057	14.1209	34.7881	4.77566	28.4889	0.278525
Dargegne	2695	9688	1035	2	2011-07-14	Main rainy season	1	21.6	4	116.333	17.3229	475.909	1.94531	15.7529	34.2549	4.33213	24.3326	0.241989
Dargegne	2699	9745	1064	1	2011-07-16	Main rainy season	1		4	104.778	16.0214	336.786	1.63808
Dargegne	2700			2	2011-07-16	Main rainy season	1			111.889	16.8611	419.583	1.83095
Dargegne	2701	43	1220	2	2011-07-18	Main rainy season	1		5	107.333	16.7947	439.091	1.8719
Dargegne	2702	43	770	1	2011-07-18	Main rainy season	1		3	112.222	16.4868	360.714	1.69734
Dargegne	2703	43	764	2	2011-07-21	Main rainy season	1		7	92.3333	15.3812	319.615	1.59352	14.2591	37.2121	5.07126	30.6974	0.297461
Dargegne	2739	4640		2	2011-07-21	Main rainy season	1			72.5556	13.3768	217.667	1.28426	12.2045	29.7172	4.5511	28.0645	0.274849
Dargegne	2803		641	2	2011-08-06	Main rainy season	1	22	6	136.222	17.8188	437.857	1.86936
Dargegne	2804		670	1	2011-08-06	Main rainy season	1	21	4	136.222	17.9984	471.538	1.93685	17.3273	27.4141	3.22795	16.6035	0.170676
Dargegne	2805	9760	1670	2	2011-08-10	Main rainy season	1	20	1	108	16.4235	373.846	1.72857	14.5302	24.5581	3.29983	17.9402	0.183342
Dargegne	2807	9688	1125	1	2011-08-10	Main rainy season	1	22	2	128.778	17.4299	413.929	1.81879	15.7767	15.4083	1.94644	9.63686	0.102226
Dargegne	2808	9688	1117	2	2011-08-10	Main rainy season	1	21	4	117.222	16.7841	376.786	1.73544	15.986	29.2894	3.66357	19.7457	0.200222
Dargegne	2809		694	1	2011-08-10	Main rainy season	1	22		140.222	18.1973	485.385	1.96344
Dargegne	2810	9688	1113	2	2011-08-15	Main rainy season	1	20	5	148.778	18.4333	478.214	1.94975
Dargegne	2811	9688	1525	1	2011-08-15	Main rainy season	1	19	1	95.1111	16.0093	389.091	1.76375	12.5765	20.183	3.02216	16.8817	0.173325
Dargegne	2812	19	1420	1	2011-08-15	Main rainy season	1	18	3	114.667	16.8264	396.923	1.78141
Dargegne	2813	19	1418	1	2011-08-18	Main rainy season	1	20	3	108.889	16.8888	445.455	1.88494	14.6068	28.9642	3.87656	21.7232	0.218421
Dargegne	2814	19	1427	1	2011-08-18	Main rainy season	1	22	2	95.5556	15.402	307.143	1.55999	13.7831	26.4783	3.70153	20.904	0.210918
Dargegne	2815	1960	817	1	2011-09-08	Main rainy season	1		6	139	18.137	481.154	1.95538
Dargegne	2816	9094	847	2	2011-08-18	Main rainy season	1	22	2
Dargegne	2817	9094	843	2	2011-08-24	Main rainy season	1	25	4	100	15.7068	321.429	1.59831	13.5368	19.2982	2.73451	14.719	0.152573
Dargegne	2818		684	1	2011-08-24	Main rainy season	1	22		102.333	16.2702	383.75	1.75155	14.6105	33.3392	4.46124	25.8443	0.255417
Dargegne	2819		1678	2	2011-08-24	Main rainy season	1	20.8	1
Dargegne	2820		1890	2	2011-08-24	Main rainy season	1	19.4	1	104.778	16.0214	336.786	1.63808	14.8	28.5556	3.78438	21.0139	0.211928
Dargegne	2821	9768	1500	2	2011-08-27	Main rainy season	1	18	1	121	17.5825	495	1.98155
Dargegne	2822	9405	933	1	2011-08-27	Main rainy season	1			108.667	16.4648	376.154	1.73397	14.2648	20.9423	2.85315	15.2246	0.157459
Dargegne	2826	9535	337	1	2011-08-28	Main rainy season	1	21	6	95	15.363	305.357	1.55511
Dargegne	2827	19	1400	1	2011-08-28	Main rainy season	1	23	3	110	16.9552	450	1.89416
Dargegne	2828	9394	270	1	2011-08-21	Main rainy season	1	22	6	94.2222	15.7283	353.333	1.6794	13.3655	27.6169	3.9508	22.8448	0.228613
Dargegne	2830	9094	848	1	2011-08-31	Main rainy season	1	18	3	115.556	17.2788	472.727	1.93915	13.1831	6.47834	0.93638	4.62739	0.0502613
Dargegne	2831		1039	2	2011-08-31	Main rainy season	1	20		128.889	18.0014	527.273	2.04023	15.2169	15.7439	2.04346	10.2677	0.108601	52.1281	4.71922	61.6618	0.266854
Dargegne	2834	9768	240	1	2011-08-11	Main rainy season	1	22.8	6
Dargegne	2835	9768	244	2	2011-08-11	Main rainy season	1	23.6	5
Dargegne	2836	9775	2564	1	2011-08-11	Main rainy season	1	18
Dargegne	2837	9596	721	1	2011-09-06	Main rainy season	1		2	145.222	18.6172	544.583	2.07048	16.7158	13.8421	1.67439	8.05294	0.0860568
Dargegne	2838	9596	1881	1	2011-09-06	Main rainy season	1		1	140.444	18.3894	526.667	2.03916	16.9263	20.9591	2.5116	12.542	0.131285
Dargegne	2839	1813	1301	1	2011-09-08	Main rainy season	1	23.4		97.5556	15.5407	313.571	1.5774
Dargegne	2840	1813	1306	2	2011-09-08	Main rainy season	1	22	6	114.667	16.8264	396.923	1.78141
Dargegne	2841	1813	1325	2	2011-09-08	Main rainy season	1	21.4	3	104.889	16.433	393.333	1.77335
Dargegne	2842	1813	1665	2	2011-09-08	Main rainy season	1	22.6		114.667	17.0244	430	1.85301
Dargegne	2843	1813	1327	2	2011-09-08	Main rainy season	1	23	3	109.778	16.7346	411.667	1.81389
Dargegne	2848	1981	403	2	2011-08-21	Main rainy season	1	24	6	116	16.7125	372.857	1.72625
Dargegne	2849	1981	386	2	2011-08-21	Main rainy season	1	23.8	2	112	16.8677	420	1.83184
Dargegne	2850	1981	1800	1	2011-08-21	Main rainy season	1	22.9	1	108	16.6263	405	1.79932
Dargegne	2851	1981	413	1	2011-09-12	Main rainy season	1	21.6		131.111	18.1152	536.364	2.05622
Dargegne	2852	1662	552	1	2011-09-08	Main rainy season	1	23.2	2	97.8889	15.5636	314.643	1.58027
Dargegne	2853	1662	2726	2	2011-09-10	Main rainy season	1	22.6		115.222	17.0566	432.083	1.85737
Dargegne	2854	1799	538	2	2011-09-10	Main rainy season	1	22	5	110.889	16.6007	383.846	1.75177
Dargegne	2855	2004	1043	1	2011-08-24	Main rainy season	1	21.8	4
Dargegne	2856	1917	2290	2	2011-08-24	Main rainy season	1	25.4	4	135.667	17.9704	469.615	1.9331
Dargegne	2864	1841	1007	1	2011-08-14	Main rainy season	1	23.2	9
Dargegne	2865	1841	1165	2	2011-09-10	Main rainy season	1	22		110.889	16.8015	415.833	1.8229	15.9506	39.6729	4.97064	28.8414	0.281569	50.2747	4.4967	56.7343	0.249657
Dargegne	2866	1841	1014	2	2011-09-11	Main rainy season	1	22.4	2	105.444	16.4679	395.417	1.77803	15.8237	43.7081	5.5091	33.0843	0.31757	48.7571	4.41404	55.4627	0.245131
Dargegne	2867	1826	2491	1	2011-09-11	Main rainy season	1	20		87.8889	15.2753	329.583	1.61961	11.3492	11.5461	1.8673	10.0791	0.106699
Dargegne	2868	1909	945	2	2011-09-11	Main rainy season	1	25.2	4	92.3333	15.3812	319.615	1.59352	14.1932	36.4802	4.98881	30.0937	0.292316	54.4821	5.02453	69.0948	0.291827
Dargegne	2869	1909		2	2011-09-11	Main rainy season	1	24		109.889	16.5399	380.385	1.7438	15.4136	32.484	4.17582	23.4072	0.233688	54.3691	4.83395	63.4924	0.273109
Dargegne	2870	1909	949	1	2011-09-11	Main rainy season	1	22		107.667	16.6059	403.75	1.79657	14.8068	30.1864	3.99914	22.4713	0.225229	45.5179	4.33397	55.3342	0.244672
Dargegne	2871	1909	952	2	2011-09-11	Main rainy season	1	21.8	1	116.444	17.127	436.667	1.8669	16.2305	37.2279	4.60383	26.0133	0.256908	34.275	3.32882	38.0117	0.178982
Dargegne	2872	1865	680	1	2011-09-11	Main rainy season	1	23	5	134.111	17.7105	431.071	1.85525	18.2576	37.6403	4.26157	22.7816	0.228041	43.0132	3.7357	42.4062	0.196396
Dargegne	2873	1662	541	1	2011-09-10	Main rainy season	1	21.4	4	121.778	17.0453	391.429	1.76905
Dargegne	2874	1662	520	1	2011-09-11	Main rainy season	1	20	2	127.444	17.5429	441.154	1.87615
Dargegne	2875	22	66	1	2011-08-27	Main rainy season	1	23	3	108.667	16.6671	407.5	1.80481
Dargegne	2877	1981	2000	2	2011-09-12	Main rainy season	1	21	1	137.778	18.2592	516.667	2.02129
Dargegne	2878	1981	2001	1	2011-09-12	Main rainy season	1	22.2	1	137.778	18.2592	516.667	2.02129
Dargegne	2879	9535	861	1	2011-08-31	Main rainy season	1	18		97.7778	15.9708	366.667	1.71161	12.1627	10.6968	1.64241	8.59564	0.0916234
Dargegne	2880	1865	691	1	2011-09-12	Main rainy season	1	23	4	133.333	17.6702	428.571	1.85001	16.0955	14.3939	1.79123	8.75307	0.093233
Dargegne	2881	1865	740	1	2011-09-13	Main rainy season	1	24		116.889	17.3543	478.182	1.94969	14.9543	24.8254	3.26454	17.5651	0.179803
Dargegne	2882	1805	2789	1	2011-09-13	Main rainy season	1	22	5	103.333	15.9276	332.143	1.62621
Dargegne	2883	1805	2790	2	2011-09-13	Main rainy season	1	28		98.8889	15.6318	317.857	1.58885
Dargegne	2884	1805	2797	1	2011-09-13	Main rainy season	1	28	1	96.6667	16.1141	395.455	1.77812
Dargegne	2885	1805	2785	2	2011-09-13	Main rainy season	1	24		101.111	16.4055	413.636	1.81816
Dargegne	2889	1743	142	1	2011-09-13	Main rainy season	1	24	3	110.111	16.3577	353.929	1.68086	15.3486	29.3175	3.78073	20.7598	0.209593
Dargegne	2890	1743	2758	1	2011-09-13	Main rainy season	1	20		103.333	15.9276	332.143	1.62621	14.9371	31.5238	4.14895	23.4475	0.234051
Dargegne	2891	1753	228	1	2011-09-13	Main rainy season	1	22	5	98.8889	15.6318	317.857	1.58885	14.5257	31.3968	4.21971	24.1514	0.240368	58.1905	5.20471	72.1086	0.301642
Dargegne	2892	1753	1660	1	2011-09-13	Main rainy season	1	22.5	1	96.6667	15.8959	362.5	1.70164	15.1543	45.0476	5.86503	36.5251	0.345931	38.0317	3.74394	45.1735	0.207088
Dargegne	2893	1753	208	1	2011-09-14	Main rainy season	1	22.6	2	115.889	16.8979	401.154	1.79083	16.8759	42.7318	5.13218	29.5154	0.287367	42.9119	3.88487	45.7703	0.209368
Dargegne	2894	1753	213	1	2011-09-14	Main rainy season	1	24	1	106.778	16.551	400.417	1.78919	15.0207	33.4521	4.38436	25.0682	0.248543	27.6628	2.92499	33.1497	0.159058
Dargegne	2895	1753	2774	2	2011-09-14	Main rainy season	1	22	1	118.222	17.0327	409.231	1.80859	15.8414	28.9042	3.64013	19.6479	0.199314	57.5479	4.96939	65.3896	0.279519
Dargegne	2896	1753	127	1	2011-09-14	Main rainy season	1	23	7	129.556	17.4715	416.429	1.82419	16.6621	24.4674	2.96682	15.2287	0.157498	58.5441	4.91537	63.245	0.272268
Dargegne	2897	1753	177	1	2011-09-14	Main rainy season	1	24	2	127.222	17.3461	408.929	1.80793	16.869	29.0996	3.496	18.3787	0.187465
Dargegne	2898	1753	224	1	2011-09-14	Main rainy season	1	23	2	127.222	17.531	440.385	1.87457	16.4621	26.8008	3.27932	17.1678	0.176041	35.2107	3.37461	38.5002	0.180945
Dargegne	2899	1753	1890	1	2011-09-15	Main rainy season	1	22.6	2	119.556	17.3033	448.333	1.89079	17.5908	49.2306	5.73154	33.6683	0.322435	38.9403	3.52531	39.8462	0.186318
Dargegne	2900	1753	1557	2	2011-09-15	Main rainy season	1	21.4	1	117.222	17.1715	439.583	1.87292	16.5503	40.0032	4.87518	27.8015	0.272564	50.2762	4.41756	54.6801	0.242327
Dargegne	2901	1753	136	2	2011-09-15	Main rainy season	1	24	2	124.111	17.554	465.417	1.92488	17.3827	42.3629	4.97621	28.0962	0.275124	30.0963	2.88445	31.1652	0.150715
Dargegne	2902	1941	62	2	2011-09-15	Main rainy season	1	21	2	112.667	16.7078	390	1.76582	15.5017	30.6859	3.92784	21.6777	0.218006	52.7681	4.71973	61.2723	0.265513
Dargegne	2903	1941	1752	1	2011-09-15	Main rainy season	1	22	1	108	16.4235	373.846	1.72857	15.2936	33.0405	4.27231	24.1367	0.240237	37.2575	3.66773	43.8506	0.202003
Dargegne	2904	1941	53	2	2011-09-15	Main rainy season	1	23.2		119.556	16.919	384.286	1.75278	16.7422	35.3577	4.27194	23.4675	0.234231	40.3211	3.71856	43.3504	0.200068
Dargegne	2905	1941	54	1	2011-09-15	Main rainy season	1	23	3	114.889	16.8394	397.692	1.78312
Dargegne	2906	1941	58	2	2011-09-15	Main rainy season	1	22	3	119.556	17.1086	413.846	1.81862
Dargegne	2907	1838	792	1	2011-09-28	Main rainy season	1		3
Dargegne	2908	9447	76	1	2011-09-15	Main rainy season	1			105.778	16.0856	340	1.64623	14.4532	23.702	3.19751	17.3148	0.177434
Dargegne	2909	9447	99	2	2011-09-15	Main rainy season	1			103.444	16.1352	358.077	1.69096	14.0451	23.7232	3.26986	17.9268	0.183216
Dargegne	2910	9447	1787	1	2011-09-15	Main rainy season	1		1	108	16.2263	347.143	1.66412	14.6613	23.7919	3.17542	17.1028	0.175425
Dargegne	2911	9447	98	1	2011-09-15	Main rainy season	1		5	108	16.6263	405	1.79932	14.2613	23.7919	3.24198	17.6673	0.180767
Dargegne	2912	1783	1810	1	2011-09-10	Main rainy season	1		1	150	18.4906	482.143	1.95727	16.1483	-1.68539	-0.209221	-0.930585	-0.0103882	47.5094	4.28802	52.9571	0.236104
Dargegne	2913	1783	720	2	2011-09-15	Main rainy season	1							16.7422
Dargegne	2914	1783	718	1	2011-09-15	Main rainy season	1		3					17.5746
Dargegne	2915	1943	1845	1	2011-09-16	Main rainy season	1		2	100	16.1184	375	1.73127	15.586	46.5116	5.92938	36.7197	0.347514	52.2997	4.67783	60.3999	0.2625
Dargegne	2916	1960	1259	2	2011-09-18	Main rainy season	1		3	102.111	15.8474	328.214	1.61606	14.0747	23.1636	3.18769	17.3872	0.17812	60.696	5.42881	77.6234	0.319164
Dargegne	2917	1960	1286	1	2011-09-18	Main rainy season	2		4	97.8889	15.5636	314.643	1.58027
Dargegne	2918	1960	1289	1	2011-09-18	Main rainy season	1		3	100	15.7068	321.429	1.59831
Dargegne	2919	1960	1282	1	2011-09-18	Main rainy season	1		6	95.8889	15.6309	331.923	1.62564
Dargegne	2920	1960	1585	2	2011-09-19	Main rainy season	1		1	99	15.8427	342.692	1.65301
Dargegne	2921	1960	1710	1	2011-09-19	Main rainy season	1		1	88.4444	15.3162	331.667	1.62498
Dargegne	2922	1945	871	1	2011-09-19	Main rainy season	1		3	105.222	16.05	338.214	1.64171	14.7337	27.3745	3.64009	20.0791	0.203311	40.3683	3.97396	49.3175	0.222725
Dargegne	2923	1945	1601	2	2011-09-23	Main rainy season	1		1	105.444	16.4679	395.417	1.77803	14.8068	32.4087	4.29354	24.5314	0.243764	46.629	4.41103	56.685	0.249482
Dargegne	2924	9394	1797	2	2011-09-23	Main rainy season	1	22		101.111	15.983	350	1.6712	13.1763	16.403	2.37181	12.6177	0.132032
Dargegne	2925	9394	333	2	2011-09-23	Main rainy season	1	23	3
Dargegne	2931	1952		2	2011-09-23	Main rainy season	1	23						15.0102
Dargegne	2932	1952		2	2011-09-23	Main rainy season	1	22.6		101.111	15.983	350	1.6712	14.1932	27.7024	3.78841	21.3096	0.21464
Dargegne	2933	1799	559	2	2011-09-23	Main rainy season	1	24						14.3932
Dargegne	2934	1799	572	2	2011-09-23	Main rainy season	1	24.8	3					16.0203
Dargegne	2935	1799	565	2	2011-09-25	Main rainy season	1	22.6	4	96.6667	15.8959	362.5	1.70164	15.1543	45.0476	5.86503	36.5251	0.345931
Dargegne	2936	1799	483	1	2011-09-25	Main rainy season	1	27	5	112.333	16.4935	361.071	1.6982	14.9371	22.5238	2.96443	15.7021	0.162054
Dargegne	2937	1799	482	2	2011-09-25	Main rainy season	1	24	6	116.889	16.7647	375.714	1.73294	15.1429	20.254	2.63848	13.6851	0.142514
Dargegne	2938	1799	446	1	2011-09-25	Main rainy season	1	22.8	6	110.111	16.3577	353.929	1.68086	15.1429	27.0317	3.52142	19.1413	0.1946
Dargegne	2939	1799	567	2	2011-09-27	Main rainy season	1	23	6	110.333	16.7681	413.75	1.81841	15.7179	37.6435	4.76864	27.477	0.26974
Dargegne	2940	1799	486	2	2011-09-27	Main rainy season	1	24.6	4	108	16.6263	405	1.79932	15.5098	37.6647	4.81925	27.9689	0.274019
Dargegne	2941	1826	340	2	2011-09-27	Main rainy season	1	20	1					10.2994
Dargegne	2942	1826	2493	2	2011-09-27	Main rainy season	1	21.8						9.47514
Dargegne	2943	1826	348	2	2011-09-22	Main rainy season	1	26	7	102.556	15.8767	329.643	1.61976	10.0809	-21.6567	-3.82796	-16.202	-0.196401
Dargegne	2944	1997	844	2	2011-09-27	Main rainy season	1	23	4	105.778	16.0856	340	1.64623	14.6613	26.0141	3.47201	19.0038	0.193317	40.7707	4.01357	50.0552	0.225463
Dargegne	2947	9394	279	1	2011-09-28	Main rainy season	1	23	3	104.667	16.0142	336.429	1.63717	14.1023	20.9147	2.87398	15.4036	0.159184
Dargegne	2949	1997	858	2	2011-09-28	Main rainy season	1	27	2	111.667	16.8479	418.75	1.82917	15.3767	32.5194	4.18788	23.508	0.234595
Dargegne	2950	1604	1249	1	2011-09-28	Main rainy season	1		6	107	16.1633	343.929	1.6561	14.5209	23.2326	3.12321	16.8216	0.172754
Dargegne	2951	1838	776	1	2011-09-30	Main rainy season	1		5	111.889	16.4666	359.643	1.69476	14.6588	19.8758	2.65308	13.8992	0.144604	52.5443	4.82821	64.5207	0.276592
Dargegne	2952	1838	804	2	2011-10-14	Dry season	1		2	120.778	17.6719	517.619	2.023	13.5632	6.59064	0.932518	4.57331	0.0496868
Dargegne	2953	1865	656	1	2011-09-30	Main rainy season	1	21	6	102.111	16.4695	417.727	1.82698	14.0681	29.757	4.09649	23.513	0.23464	44.0659	4.33796	56.3818	0.248406
Dargegne	2954	1865	473	1	2011-09-30	Main rainy season	1	22.2	5	116.667	16.7517	375	1.73127	16.0527	30.5861	3.81383	20.6973	0.209018	53.0403	4.66043	59.4743	0.259285
Dargegne	2955	1865	2197	1	2011-09-30	Main rainy season	1	23.6	2	118.778	16.8743	381.786	1.74703	16.2505	30.6728	3.78968	20.4637	0.206865	53.0525	4.63437	58.7639	0.256804
Dargegne	2956	4665	2804	2	2016-10-22	Dry season	2		4
Dargegne	2960	1906	1123	1	1990-11-03	Dry season	1
Dargegne	2962	1924	1794	2	2011-10-01	Dry season	1	18	1	101	16.1838	378.75	1.74001	14.7315	36.0166	4.7898	28.2114	0.276123
Dargegne	2963	1900	1821	1	2011-10-01	Dry season	1	21	1	101	16.1838	378.75	1.74001	14.5326	33.8066	4.54197	26.4804	0.261019
Dargegne	2964	1900	478	1	2011-10-01	Dry season	1	25.6	4	107.333	16.382	371.538	1.72314	14.9315	29.6832	3.90781	21.7903	0.219034
Dargegne	2965	1906	1119	2	2011-10-03	Dry season	1	23	6	124.778	17.59	467.917	1.92978	16.076	27.1775	3.38514	17.9455	0.183392
Dargegne	2966	1906	1123	1	2011-10-03	Dry season	1	22		111.778	16.8545	419.167	1.83006	14.8693	26.7697	3.5353	19.3361	0.196415
Dargegne	2967	2004	1035	2	2011-10-03	Dry season	1	22	5	81.6667	14.801	306.25	1.55755	12.4559	30.0652	4.53454	27.7525	0.272138
Dargegne	2968	2004	1524	1	2011-10-03	Dry season	1	20	1	103.222	16.3272	387.083	1.75918	13.0592	15.2135	2.21458	11.7127	0.123067
Dargegne	2969	1900	2072	1	2011-10-03	Dry season	1	21	2	98.8889	15.6318	317.857	1.58885	14.2637	28.4854	3.88104	21.9119	0.220142	48.5351	4.62125	61.2486	0.265432
Dargegne	2970	1981	379	1	2011-10-03	Dry season	1	22.4	5	126.889	17.328	407.857	1.80559	16.2749	22.8318	2.81775	14.4505	0.149969	57.3619	4.89736	63.4423	0.272939
Dargegne	2971	1981	412	1	2011-10-03	Dry season	1	23	3	129	17.6256	446.538	1.88715	16.6782	27.4246	3.32298	17.3695	0.177953	58.4544	4.90784	63.087	0.27173
Dargegne	2972	1981	381	2	2011-10-03	Dry season	1	22	3	129	17.814	483.75	1.96034	16.4782	27.4246	3.35318	17.6175	0.180297
Dargegne	2973	1981	1762	1	2011-10-04	Dry season	1	20.4	1	130.444	17.5187	419.286	1.83032	15.9461	15.623	1.95782	9.67034	0.102565	58.0774	4.9866	65.5581	0.280084
Dargegne	2974	1981	399	1	2011-10-04	Dry season	1	21	7	132.556	17.8114	458.846	1.91189	16.5551	22.5006	2.74155	13.9371	0.144973
Dargegne	2975	1981	2198	1	2011-10-04	Dry season	1	23	1	132.556	17.6297	426.071	1.84474	17.7663	33.7366	3.89855	20.613	0.208241	41.2984	3.67183	41.8416	0.194189
Dargegne	2976	1805	2791	1	2011-10-04	Dry season	1	22.2		100	15.7068	321.429	1.59831	14.1258	25.8427	3.54672	19.7105	0.199896	21.5231	2.46292	27.426	0.134648
Dargegne	2977	1805	2795	1	2011-10-04	Dry season	1	21.2	1	100	15.9095	346.154	1.66166	13.9258	25.8427	3.58486	20.0504	0.203046	34.8564	3.65822	45.0541	0.206631
Dargegne	2978	1753	2755	1	2011-10-05	Dry season	1	23		109.889	16.344	353.214	1.67911	14.1898	16.6648	2.27938	11.819	0.124124
Dargegne	2979	1753	216	2	2011-10-05	Dry season	1	24	3	112.111	16.8743	420.417	1.83273	13.7898	14.4426	2.01825	10.407	0.110003
Dargegne	2980	1753	1663	2	2011-10-05	Dry season	1	23.4	1	107.667	16.8149	440.455	1.87471	14.4034	27.9266	3.77719	21.1387	0.213073	47.7589	4.54735	59.6846	0.260017
Dargegne	2981	1981	398	1	2011-10-05	Dry season	1	20	5	101.111	15.983	350	1.6712	16.6339	54.8211	6.65583	42.1701	0.390949
Dargegne	2983	1924	1044	2	2011-10-05	Dry season	1	21.6	3	107.667	16.2054	346.071	1.66145	14.3932	21.1469	2.86173	15.238	0.157588
Dargegne	2984	9394	953	1	2011-10-05	Dry season	1	24	1	105.444	16.6787	431.364	1.85586	13.1831	16.5895	2.39784	12.772	0.133554
Dargegne	2985	9394	306	2	2011-10-05	Dry season	1	23	2	106.667	16.3403	369.231	1.71769	14.1932	22.1469	3.02867	16.3379	0.168143
Dargegne	2986	1806	2707	2	2011-10-05	Dry season	1	23.4	1	79.1111	14.371	273.846	1.46519	12.1593	27.1036	4.16241	25.0959	0.248789
Dargegne	2987	9401	834	2	2011-10-07	Dry season	1	23	2	103.333	15.9276	332.143	1.62621	14.5257	26.9524	3.62238	20.0472	0.203017
Dargegne	2988	1945	890	2	2011-10-07	Dry season	1		5	92.3333	15.1731	296.786	1.53136
Dargegne	2996	1604		2	2011-10-09	Dry season	1
Dargegne	2997	1941	69	1	2011-10-09	Dry season	1	22	4	105.778	16.0856	340	1.64623
Dargegne	2998	1941	75	2	2011-10-09	Dry season	1	22.6	3	114.889	16.6468	369.286	1.71782	14.8694	19.2152	2.53761	13.1611	0.13738	39.6146	3.89977	47.9552	0.217633
Dargegne	2999	1941	1750	2	2011-10-09	Dry season	1	23.4	1	92	15.149	295.714	1.52836	13.6208	28.2312	3.98178	22.9315	0.229397	45.4399	4.50397	60.0492	0.261284
Dargegne	3000	1943	46	2	2011-10-09	Dry season	1		4	103.444	15.9349	332.5	1.62712
Dargegne	3001	1865	1837	2	2011-10-09	Dry season	1	20	1	137.889	17.9033	443.214	1.88037	17.3665	23.9608	2.81655	14.178	0.147321	36.8529	3.39871	38.1973	0.179729
Dargegne	3003	9394	281	1	2011-10-09	Dry season	1	23.2	2					14.037
Dargegne	3004	9394	1432	2	2011-10-09	Dry season	1		1
Dargegne	3005	9394	1685	1	2011-10-09	Dry season	1	20	1	101.111	15.7812	325	1.60769	13.6208	19.1201	2.69673	14.4606	0.150067	35.4399	3.74732	46.8342	0.213408
Dargegne	3006	9394	266	1	2011-10-09	Dry season	1	21		108	16.4235	373.846	1.72857	15.2936	33.0405	4.27231	24.1367	0.240237
Dargegne	3007	1917	2784	2	2011-10-09	Dry season	1	20	1	133.333	17.8515	461.538	1.91723	16.7503	23.8921	2.88561	14.728	0.15266
Dargegne	3008	1997	849	2	2011-10-12	Dry season	1	24	6	52.3333	11.5358	168.214	1.09624	10.6353	34.7255	5.89639	41.6151	0.386603
Dargegne	3009	1924	2105	1	2011-10-12	Dry season	1	26	2	119	16.8871	382.5	1.74868	15.2941	19.8235	2.56323	13.2059	0.13782
Dargegne	3010	1924	2162	1	2011-10-12	Dry season	1	23		103.111	16.1136	356.923	1.68816	13.9478	22.9758	3.1834	17.4059	0.178297
Dargegne	3011	1838	1965	1	2011-11-03	Dry season	1		1					14.2532
Dargegne	3012	1783	1937	1	2011-10-14	Dry season	1		1	82.1111	14.8359	307.917	1.5621
Dargegne	3013	1783	1884	1	2011-10-14	Dry season	1		1	92.6667	15.405	320.769	1.59657
Dargegne	3014	1604	1237	2	2011-10-16	Dry season	1			88.2222	15.0816	305.385	1.55518	12.2	18.4444	2.8255	15.7495	0.162509
Dargegne	3015	1604	1698	2	2011-10-16	Dry season	1		1	79.5556	14.4073	275.385	1.46976	12	24.8889	3.86029	22.9508	0.229571
Dargegne	3016	1960	1071	1	2011-10-16	Dry season	1		5	83.8889	14.5378	269.643	1.45263	12.8	27.2222	4.02269	23.6715	0.236065
Dargegne	3017	1725	604	1	2011-10-17	Dry season	1	22	2	100	15.7068	321.429	1.59831
Dargegne	3018	1725	610	1	2011-10-17	Dry season	1	20
Dargegne	3019	9394	264	1	2011-10-20	Dry season	1	21.4	4	92.1111	15.157	296.071	1.52936	13.2318	23.798	3.43025	19.3131	0.196201
Dargegne	3020	9394	271	1	2011-10-20	Dry season	1	22	1	83.1111	14.4765	267.143	1.44509	12.0045	19.1616	2.97114	16.7757	0.172317
Dargegne	3021	9394	262	2	2011-10-21	Dry season	1	19	3	70.4444	13.6252	243.846	1.37225	12.0629	34.6984	5.36071	34.9313	0.332884
Dargegne	3022	1805	415	1	2011-10-21	Dry season	1	21	6	106.778	16.1492	343.214	1.65431	14.32	21.2222	2.88293	15.3908	0.159061	30.4444	3.24346	38.2682	0.180014
Dargegne	3023	1805	420	2	2011-10-21	Dry season	1	22	2	113.667	16.5739	365.357	1.70848	14.7314	18.9048	2.51413	13.0578	0.136365	31.4921	3.28079	38.4794	0.180862
Dargegne	3024	1805	443	1	2011-10-21	Dry season	1	20		106.778	16.3472	369.615	1.7186	15.3543	34.9365	4.50409	25.7517	0.254599	42.4762	4.04436	49.7953	0.2245
Dargegne	3028	1817	2491	1	2011-10-23	Dry season	1	21.8		69.7778	13.3399	224.286	1.30717	10.4994	15.7714	2.70393	15.6324	0.161384
Dargegne	3029	1817	365	1	2011-10-23	Dry season	1	20	6	67.4444	13.1221	216.786	1.28117
Dargegne	3030	1817	1621	1	2011-10-23	Dry season	1	21	1	90.6667	16.6765	582.857	2.13457	10.348	8.7553	1.5175	8.24244	0.0880037
Dargegne	3031	1817	1736	1	2011-11-06	Dry season	2	21.2	1
Dargegne	3032	1997	852	2	2011-10-23	Dry season	1	21	3	76.7778	13.9579	246.786	1.38171	12.3723	29.5806	4.48405	27.4177	0.269222	31.2653	3.57773	45.4868	0.208286
Dargegne	3033	1997	1504	2	2011-10-23	Dry season	1	20	1	79.1111	14.1532	254.286	1.40548	12.1642	24.9351	3.82825	22.6226	0.226601	25.7547	3.10366	38.1106	0.17938
Dargegne	3034	1900	1132	2	2011-10-25	Dry season	1	22	4	84.2222	14.5639	270.714	1.45585	13.4813	34.4591	4.89784	29.8778	0.290471	48.4371	4.73602	64.6723	0.277104
Dargegne	3035	1909	968	1	2011-10-27	Dry season	1	24	3	98.8889	15.6318	317.857	1.58885	14	25.5556	3.53093	19.6581	0.199409	67.7778	5.85277	87.1429	0.348168
Dargegne	3036	1753	158	2	2011-10-27	Dry season	1	23		88.2222	14.8705	283.571	1.49373	14.6	42.8889	5.74222	35.9404	0.341163
Dargegne	3037	1753	1908	2	2011-10-27	Dry season	1	21	1	92.4444	15.1811	297.143	1.53236	14.8	40.8889	5.41887	33.0935	0.317647	51.1111	4.71365	62.1622	0.26857
Dargegne	3038	1753	216	1	2011-10-27	Dry season	1	25		88.2222	15.0816	305.385	1.55518	13.6	34	4.80092	29.0323	0.283214	35.5556	3.75954	47.0588	0.214257
Dargegne	3054	1753	2740	1	2011-11-07	Dry season	1	21.8	2	97.5556	15.9559	365.833	1.70962
Dargegne	3055	1753	188	2	2011-11-07	Dry season	1	22	3	100	16.1184	375	1.73127
Dargegne	3056	1753	1731	2	2011-11-07	Dry season	1	20	1	90.2222	15.2289	312.308	1.574
Dargegne	3057	1917	1402	2	2011-10-28	Dry season	1	22	5	100	15.7068	321.429	1.59831	16.0737	47.486	5.91532	36.2182	0.343431
Dargegne	3058	1917	1416	2	2011-10-31	Dry season	1	23	3	96.6667	15.6844	334.615	1.63255	15.0773	41.9697	5.48522	33.4272	0.320429
Dargegne	3061	1866	1190	1	2011-10-31	Dry season	1	18	3	98.8889	15.8352	342.308	1.65204	16.3045	53.3838	6.57928	41.7787	0.387885
Dargegne	3062	1783	728	1	2011-11-03	Dry season	1		6	100	15.7068	321.429	1.59831	15.0775	36.4162	4.75936	27.7751	0.272335	42.903	4.11184	51.2191	0.229755
Dargegne	3063	1783	1704	1	2011-11-03	Dry season	1		1	83.6667	14.7348	289.615	1.5111	12.5884	27.316	4.08731	24.2689	0.24142	44.5087	4.60303	63.6422	0.273618
Dargegne	3064	1894	836	2	2011-11-03	Dry season	1	22	6	107	16.1633	343.929	1.6561	15.4936	34.0405	4.35893	24.6472	0.244796	36.1464	3.55835	41.9937	0.194785
Dargegne	3065	1838	768	2	2011-11-05	Dry season	1		4	85.6667	14.6761	275.357	1.46968	12.4842	21.9357	3.30278	18.7841	0.191264	88.0874	7.17158	127.006	0.455449
Dargegne	3066	1960	2045	2	2011-11-03	Dry season	1		1	79.1111	14.371	273.846	1.46519	13.0046	36.4958	5.3293	33.7924	0.323466	38.8632	4.10928	53.7914	0.239126
Dargegne	3067	1960	1260	2	2011-11-03	Dry season	1		2	74.4444	13.9788	257.692	1.41611	12.1723	31.9139	4.89725	30.8845	0.29905	41.2653	4.42989	61.0219	0.26465
Dargegne	3068	1838	766	2	2011-11-05	Dry season	1		2	95.8889	15.4253	308.214	1.56291	11.8503	4.66977	0.731138	3.67698	0.0401222
Dargegne	3069	1838	774	1	2011-11-05	Dry season	1		2	64.5556	13.0718	223.462	1.30434	10.8458	27.0646	4.5285	28.9633	0.282619
Dargegne	3070	1906	1170	1	2011-11-05	Dry season	1	22		85.4444	14.6589	274.643	1.46756	13.4592	32.9913	4.69499	28.3052	0.276935
Dargegne	3071	1906	1086	2	2011-11-06	Dry season	1	20.8	2	77.8889	14.4972	292.083	1.51812	10.8944	16.4931	2.75043	15.7745	0.162749	50.8554	5.36757	84.0247	0.338833
Dargegne	3072	1799	533	1	2011-11-06	Dry season	1	23.8		80	14.2262	257.143	1.41441	12.5079	27.8652	4.18962	25.0787	0.248636	30.5119	3.49152	43.9095	0.20223
Dargegne	3073	1865	658	1	2011-11-06	Dry season	1	23.4	4	90.5556	15.4695	339.583	1.64517	14.3326	42.0287	5.70562	35.8539	0.340455	31.4856	3.3292	39.5422	0.185109
Dargegne	3074	1826	1736	2	2011-11-09	Dry season	2	22		45.6667	10.715	146.786	1.00372	9.79429	32.0476	5.7885	41.7407	0.387588
Dargegne	3077	1841	1011	2	2011-11-06	Dry season	1	23	3	77.8889	14.0515	250.357	1.39309	12.5079	29.9763	4.50703	27.5012	0.26995	53.8452	5.2648	77.4883	0.318741
Dargegne	3078	9394	2059	2	2011-11-08	Dry season	1	17	1	75.2222	14.0456	260.385	1.42445	11.6	24.7778	3.94202	23.7994	0.237213
Dargegne	3083	1806	2716	1	2011-11-10	Dry season	1	18	1	65.8889	12.9733	211.786	1.2635	10.2483	16.8697	2.94524	17.3915	0.17816	43.5304	4.96394	76.4565	0.315502
Dargegne	3084	1826	338	1	2011-11-09	Dry season	1	25	2	54.3333	11.7658	174.643	1.12256	12.2629	50.8095	7.75356	59.465	0.518505
Dargegne	3085	1826	345	2	2011-11-09	Dry season	1	23.4	4	60.8889	12.7051	210.769	1.25987
Dargegne	3086	1826	1020	1	2011-11-11	Dry season	1	22.6	1	51.1111	11.6283	176.923	1.13174	9.46705	25.1895	4.66722	31.4868	0.304152
Dargegne	3087	1826	2499	1	2011-11-11	Dry season	1	22.8		51.1111	12.1376	209.091	1.25385	8.23468	15.9409	3.27928	21.0983	0.212702
Dargegne	3088	1826	316	1	2011-11-11	Dry season	1	27		46.6667	11.0822	161.538	1.06823
Dargegne	3089	1826	349	1	2011-11-11	Dry season	1	26.8		75.5556	14.0741	261.538	1.428	10.2994	9.99358	1.73825	9.56832	0.101531
Dargegne	3091	1997	1876	1	2011-11-12	Dry season	1	24		69.6667	13.5545	241.154	1.36351	12.4372	39.6357	5.98472	40.2166	0.375575
Dargegne	3092	1997	840	2	2011-11-12	Dry season	1	28	5	67.4444	13.3485	233.462	1.33817	12.2279	39.5323	6.04558	41.037	0.382058	41.2155	4.41666	60.671	0.263438
Dargegne	3093	1997	2082	2	2011-11-14	Dry season	1	22	1	71.2222	13.9278	267.083	1.44491	11.5059	29.9542	4.79478	30.6003	0.296634	40.1576	4.45955	62.8233	0.270831
Dargegne	3094	1997	1536	1	2011-11-14	Dry season	1	22.2		71.2222	14.1698	291.364	1.51607	11.3059	29.9542	4.85825	31.3111	0.302665	26.2891	3.2803	41.8546	0.19424
Dargegne	3095	1909	980	1	2011-11-14	Dry season	1	22.6	6					10.4235					77.9767	7.08976	134.655	0.473859
Dargegne	3096	1909	970	2	2011-11-14	Dry season	1	23	2
Dargegne	3097	1924	1331	2	2011-11-14	Dry season	1	28	9	64.3333	12.8216	206.786	1.24553	12.5412	43.902	6.58765	45.9974	0.420465
Dargegne	3099	2004	1041	1	2011-11-15	Dry season	1	22	5	55.6667	12.1495	192.692	1.19328	9.83913	24.7681	4.45836	29.2921	0.285449
Dargegne	3100	2004	2199	2	2011-11-15	Dry season	1	21	1	61.8889	12.807	214.231	1.27217	10.6217	27.2415	4.63004	30.009	0.291593
Dargegne	3102	1865	696	2	2011-11-15	Dry season	1	25		96.8889	15.4948	311.429	1.57163	13.7565	24.8502	3.47896	19.4143	0.197143	46.0901	4.52909	60.3076	0.26218
Dargegne	3103	1865	2122	1	2011-11-15	Dry season	1	22	1	90.6667	15.2612	313.846	1.57814	13.5565	31.0725	4.39809	25.99	0.256702	44.976	4.48079	59.7179	0.260133
Dargegne	3104	1960	1285	1	2011-11-16	Dry season	1		1	68.7778	13.4728	238.077	1.35345	12.2393	38.326	5.857	39.2417	0.367823	54.522	5.35755	80.1836	0.327115
Dargegne	3107	1960	1266	1	2011-11-16	Dry season	1		2	64.5556	13.5584	264.091	1.43581	11.6426	40.3625	6.40383	45.3511	0.415536	40.0166	4.42417	61.8673	0.267559
Dargegne	3108	1604	1239	2	2011-11-16	Dry season	1		3	70.8889	13.8982	265.833	1.44112	12.0393	36.2149	5.60319	37.1224	0.350782
Dargegne	3109	1813	1324	2	2011-11-12	Dry season	1	25	4	84	14.9825	315	1.58123	11.6406	18.6738	2.96312	16.8739	0.173251
Dargegne	3110	1813	1313	2	2011-11-12	Dry season	1	33.4	5	82	14.8272	307.5	1.56097	11.4481	18.5348	2.97808	17.0565	0.174985
Dargegne	3112	1917	1410	2	2011-11-21	Dry season	1	26	8	76.8889	13.9673	247.143	1.38285	12.9124	35.4707	5.20733	32.8432	0.315555
Dargegne	3113	1917	2783	1	2011-11-22	Dry season	1	24
Dargegne	3114	9394	2802	1	2011-11-27	Dry season	1	16.2		87.1111	14.7866	280	1.48333	13.4744	31.4935	4.47805	26.6393	0.262414
Dargegne	3115	1906		2	2011-11-22	Dry season	1	21.6		84.4444	14.5813	271.429	1.45798	12.1559	19.5104	2.99691	16.884	0.173346
Dargegne	3116	1906	1624	2	2011-11-24	Dry season	1	16	1	81.7778	14.5862	283.077	1.4923	12.0629	23.3651	3.60977	21.113	0.212838	37.0541	4.11517	55.2915	0.244519
Dargegne	3117	1900	474	1	2011-11-24	Dry season	1	24	4	90.8889	15.0681	292.143	1.51828	13.4971	27.9683	3.97177	22.9248	0.229336
Dargegne	3118	1900	455	1	2011-11-24	Dry season	1	23	8	88.6667	15.1146	306.923	1.55939	13.7086	34.7619	4.87932	29.5706	0.28784	46.3596	4.55548	60.8723	0.264134
Dargegne	3119	1900	463	2	2011-11-24	Dry season	1	22	1	93.2222	15.2369	299.643	1.53933	14.32	34.7778	4.72438	27.9714	0.274041	58.558	5.25962	73.6064	0.306456
Dargegne	3120	1900	470	1	2011-11-26	Dry season	1	23	7	82.4444	14.639	285.385	1.49897	12.7739	30.599	4.52861	27.4842	0.269802	57.1229	5.42903	80.4932	0.328068
Dargegne	3121	1900	475	2	2011-11-26	Dry season	1	22.4	7	78.3333	14.0887	251.786	1.39761	13.7565	43.4058	6.07668	39.6601	0.371157	40.5193	4.12309	53.0183	0.236326
Dargegne	3122	1900	1134	1	2011-11-26	Dry season	1	22	7	88.6667	15.7911	399	1.78604	11.7826	20.029	3.1494	18.0622	0.184491	45.9269	4.84719	70.1614	0.295321
Dargegne	3123	1924	252	2	2011-11-26	Dry season	1	22.8	9	74.2222	13.7381	238.571	1.35507	12.387	32.2995	4.89184	30.6641	0.297177	57.0413	5.4932	82.8891	0.335394
Dargegne	3124	1805	2888	2	2011-10-23	Dry season	1	22.2		111.667	16.453	358.929	1.69303	15.7017	31.6859	4.01704	22.1925	0.222697	47.2126	4.32709	54.1231	0.240323
Dargegne	3125	1805	1842	1	2011-10-23	Dry season	1	18	1	104.667	16.0142	336.429	1.63717	15.0775	31.7495	4.14946	23.3834	0.233474	19.5697	2.18499	23.363	0.116645
Dargegne	3126	1753	2764	2	2011-11-26	Dry season	1	22.2	2	66	12.9841	212.143	1.26477	13.7565	55.7391	7.80331	57.3973	0.504003	34.9485	3.68882	45.7291	0.209211
Dargegne	3127	1753	2756	1	2011-11-26	Dry season	1	22	3	66	13.2115	228.462	1.32139	13.9478	60.087	8.32531	63.3235	0.54507	42.8021	4.26421	55.2371	0.244324
Dargegne	3128	1753	228	2	2011-11-28	Dry season	1	23		77.8889	14.0515	250.357	1.39309	14.6681	53.9792	7.20188	49.5222	0.446972
Dargegne	3129	1753		2	2011-11-28	Dry season	1	22	2	90.5556	15.0437	291.071	1.51524	15.0637	45.7082	5.97784	37.5684	0.35439
Dargegne	3130	1753	2047	2	2011-11-28	Dry season	1	23	1	73.6667	13.6895	236.786	1.3492	12.2945	31.8278	4.84757	30.3765	0.294729
Dargegne	3131	1753	146	1	2011-11-28	Dry season	1	21.2	7	73.6667	13.9114	255	1.40772	15.6549	71.3883	9.07065	69.6094	0.587031
Dargegne	3132	1753		1	2011-11-28	Dry season	1	22	4	80	14.2262	257.143	1.41441	13.4813	38.6813	5.49797	34.8132	0.331911	36.4774	3.8502	48.7039	0.220437
Dargegne	3133	1753	2753	1	2011-11-29	Dry season	1	21.2	3	76.5556	14.1588	265	1.43859	12.7436	36.1516	5.35991	34.285	0.327549	51.7203	5.08225	73.0533	0.304683
Dargegne	3134	1753	135	2	2011-11-29	Dry season	1	23	2	78.7778	14.3437	272.692	1.46176	14.1359	49.399	6.77603	45.8814	0.419582	41.7571	4.16011	53.1716	0.236882
Dargegne	3136	1941	1750	1	2011-11-29	Dry season	1	25	2	61.6667	12.5541	198.214	1.21405	11.9492	39.9908	6.22238	43.1038	0.398223	61.7018	5.86431	92.9464	0.365135
Dargegne	3137	1941	74	1	2011-11-29	Dry season	1	23	5	57.7778	12.1463	185.714	1.16647	10.9547	32.83	5.45218	36.9337	0.349252	28.2309	3.52288	46.3871	0.211714
Dargegne	3138	1838	755	2	2011-12-01	Dry season	1		3	69.5556	13.3194	223.571	1.30472	12.0514	33.2377	5.1387	33.0176	0.317013	31.0515	3.60741	46.3785	0.211681
Dargegne	3140	9447	110	1	2011-12-01	Dry season	1		7	43.4444	10.4206	139.643	0.971088	10.0402	37.0025	6.56029	49.6308	0.447778
Dargegne	3141	9447	88	1	2011-12-01	Dry season	1		2	37	9.73668	128.077	0.916125
Dargegne	3142	9447	94	1	2011-12-03	Dry season	1		5	57.7778	12.1463	185.714	1.16647
Dargegne	3143	1805	2786	2	2011-12-03	Dry season	1	22	1	75.5556	13.8536	242.857	1.36905	12.1559	28.3992	4.3623	26.6243	0.262282
Dargegne	3144	1805	427	1	2011-12-03	Dry season	1	24	6	77.7778	14.0422	250	1.39196	12.9695	35.2166	5.15294	32.3418	0.311353
Dargegne	3145	1805	1991	1	2011-12-03	Dry season	1	23.8	1	68.8889	13.2577	221.429	1.29734	12.1559	35.0659	5.38634	35.0659	0.333992
Dargegne	3146	1805	428	2	2011-12-03	Dry season	1	22	2	66.6667	13.0481	214.286	1.27237	11.7492	32.7684	5.16357	33.5131	0.321144
Dargegne	3147	1805	2794	2	2011-12-03	Dry season	1	23		66.6667	13.275	230.769	1.32917	12.1593	39.548	6.07355	41.3875	0.384815	43.8249	4.62563	64.876	0.277791
Dargegne	3148	1805	2796	2	2011-12-03	Dry season	1	22		62.2222	12.6106	200	1.22068	10.9356	28.1733	4.68495	30.1856	0.293101	39.4787	4.50976	64.982	0.278148
Dargegne	3149	1865	647	2	2011-12-04	Dry season	1	21	6	87.6667	14.8286	281.786	1.48854	14.2545	39.6061	5.39879	33.3447	0.319741	43.3233	4.25721	54.7068	0.242423
Dargegne	3151	1981	405	2	2011-12-04	Dry season	1	23	6	87.6667	14.8286	281.786	1.48854	15.4818	53.2424	6.82168	44.8252	0.411508	58.7884	5.09641	68.3506	0.289377
Dargegne	3152	1981	1798	1	2011-12-04	Dry season	1	21.4	1	67.4444	13.1221	216.786	1.28117	15.0727	68.9192	9.00941	69.9293	0.589125	43.2345	4.13614	51.6311	0.231267
Dargegne	3153	1981	397	2	2011-12-05	Dry season	1	24	4	75	14.2559	281.25	1.48698	14.3314	57.5714	7.8161	56.6276	0.498557	46.2448	4.45331	58.0826	0.254415
Dargegne	3154	1981	410	1	2011-12-05	Dry season	1	23	3	70.4444	13.6252	243.846	1.37225
Dargegne	3155	1981	2025	2	2011-12-05	Dry season	1	22.6	1	79.5556	14.6328	298.333	1.53569	14.5371	55.3016	7.42811	52.0622	0.465688	52.9011	4.8697	65.5025	0.279898
Dargegne	3156	1981		2	2011-12-06	Dry season	1	21.8		78.1111	14.7507	319.545	1.59334	12.9586	41.4291	6.06578	40.3968	0.377002	39.3904	4.15741	54.7148	0.242452
Dargegne	3157	1981	2196	2	2011-12-06	Dry season	1	22.4	2	87.3333	15.4608	357.273	1.68901	13.3724	36.8046	5.26314	32.9266	0.316252	48.2332	4.73942	64.9246	0.277954
Dargegne	3158	1981	385	2	2011-12-06	Dry season	1	22.8	5	80.4444	14.9371	329.091	1.61833	13.7862	48.2912	6.7497	46.0403	0.420792
Dargegne	3159	2004	1027	1	2011-12-06	Dry season	1	22	6
Dargegne	3160	2004	1040	2	2011-12-08	Dry season	1	25.6	4	61.8889	12.807	214.231	1.27217	11.7957	40.285	6.32925	44.3776	0.408069
Dargegne	3161	2004	1023	1	2011-12-08	Dry season	1	23.2	2	61.8889	12.5768	198.929	1.2167	12.387	44.6329	6.75976	47.9923	0.435545
Dargegne	3162	1997	846	2	2011-12-08	Dry season	1	21.8	4
Dargegne	3163	1725	3048	1	2011-12-10	Dry season	1	22		75.7778	13.8727	243.571	1.37136	11.8989	25.3211	3.95233	23.6892	0.236224
Dargegne	3164	1725	3043	2	2011-12-10	Dry season	1	26		82.1111	14.397	263.929	1.43532	11.5033	14.5922	2.33617	12.8881	0.134696	47.4664	5.01009	74.274	0.308588
Dargegne	3165	1725	3042	1	2011-12-10	Dry season	1	25		75.7778	14.093	262.308	1.43036	11.1055	18.7277	3.07845	17.8927	0.182894	38.5379	4.40219	62.4629	0.2696
Dargegne	3166	1806	2712	1	2011-12-10	Dry season	1	22.2		61	12.4857	196.071	1.20603	11.8989	40.0989	6.25896	43.5332	0.401551	45.2686	4.77811	68.4799	0.289803
Dargegne	3167	1841	2266	1	2011-12-10	Dry season	1	23	5	69.4444	13.3092	223.214	1.30349	11.7011	29.4567	4.656	29.2939	0.285464	55.2808	5.50752	85.0394	0.341888
Dargegne	3168	1841	1899	1	2011-12-10	Dry season	1	23		65.2222	13.1366	225.769	1.31224	11.1055	29.2833	4.81356	31.1156	0.301011	44.1087	4.83824	71.4922	0.299649
Dargegne	3169	1945	871	2	2011-12-10	Dry season	1		4	63.1111	12.7002	202.857	1.23121	11.8989	37.9878	5.92944	40.3172	0.376373	45.2686	4.77811	68.4799	0.289803
Dargegne	3172	1945	924	2	2011-12-12	Dry season	1			62.3333	12.6219	200.357	1.222	11.8	37.6667	5.91624	40.3092	0.376309	45.8181	4.8361	69.892	0.29444
Dargegne	3173	1960	2823	2	2011-12-12	Dry season	1		1
Dargegne	3176	1813	1665	1	2011-12-13	Dry season	1	22		65.2222	13.1366	225.769	1.31224	11.0469	28.6325	4.72529	30.4242	0.295135
Dargegne	3177	1813	1321	1	2011-12-13	Dry season	1	23.4	3	67.4444	13.3485	233.462	1.33817	11.8514	35.3489	5.53411	36.6943	0.347308
Dargegne	3179	1813		2	2011-12-13	Dry season	1	22		67.4444	13.1221	216.786	1.28117	12.0514	35.3489	5.46509	35.8669	0.340562
Dargegne	3184	1941	60	2	2011-12-23	Dry season	1	22.6	3	70.7778	13.4314	227.5	1.31813
Dargegne	3185	1783	50	1	2011-12-13	Dry season	1		4	67.4444	13.1221	216.786	1.28117	12.0514	35.3489	5.46509	35.8669	0.340562	55.5631	5.45996	82.9891	0.335698
Dargegne	3186	1783		2	2011-12-13	Dry season	1			65.2222	12.9087	209.643	1.25583	11.6492	33.1018	5.24965	34.3617	0.328184	51.1127	5.23851	78.9781	0.323385
Dargegne	3187	1753	128	2	2011-12-15	Dry season	1	21.2	4	77.7778	14.0422	250	1.39196	13.9864	46.516	6.43164	42.7188	0.395229	32.557	3.46241	41.8996	0.194416
Dargegne	3188	1753	2762	2	2011-12-15	Dry season	1	22	2	75.5556	14.0741	261.538	1.428	14.6	57.7778	7.73564	55.3191	0.489235	46.978	4.46484	57.9181	0.253837
Dargegne	3189	1753	2752	2	2011-12-15	Dry season	1	22.8	4	82.2222	14.4059	264.286	1.43641	15.2068	55.6309	7.22417	49.0861	0.443726	38.0332	3.73736	45.0192	0.206498
Dargegne	3190	1753	2750	1	2011-12-16	Dry season	1	18.4	2	85.4444	15.0926	320.417	1.59564	15.0818	55.4646	7.2473	49.4729	0.446606	49.8751	4.59115	59.5255	0.259463
Dargegne	3191	1753	123	1	2011-12-16	Dry season	1	23	4	67.4444	13.1221	216.786	1.28117	13.8455	55.2828	7.70211	56.0931	0.494758	65.651	5.75792	85.3506	0.342822
Dargegne	3192	1753	175	2	2011-12-16	Dry season	1	21.8	4	69.6667	13.7883	261.25	1.42711	13.2409	50.7879	7.31681	52.721	0.470492	48.9608	4.811	66.5584	0.283431
Dargegne	3193	1981	401	1	2011-12-16	Dry season	1	22.6	3	74.1111	13.7284	238.214	1.3539	14.2545	53.1616	7.24658	50.5232	0.454385
Dargegne	3194	1981	1760	2	2011-12-17	Dry season	1	22.8	1	72.7778	14.0647	272.917	1.46243	13.5086	50.6508	7.18835	50.9338	0.457412	58.6154	5.39571	78.1043	0.320666
Dargegne	3195	1981	2220	2	2011-12-17	Dry season	1	22.6	1	72.7778	14.3052	297.727	1.534	14.7486	66.6508	8.85611	68.5551	0.580103
Dargegne	3196	1924	236	2	2011-12-17	Dry season	1	23.2	2
Dargegne	3197	1981	1459	1	2011-12-17	Dry season	1	24.4	2	79.5556	14.1898	255.714	1.40995	15.3486	59.873	7.72112	54.1021	0.480495	59.5287	5.16058	69.8121	0.294179
Dargegne	3198	1981	394	2	2011-12-18	Dry season	1	24	3	87.3333	14.8034	280.714	1.48542	16.4552	64.3908	7.88128	54.3637	0.482379	60.0659	5.03384	65.7049	0.280577
Dargegne	3199	1981	383	2	2011-12-18	Dry season	1	23	5	87.3333	15.0152	302.308	1.54672	15.8414	59.7931	7.5302	51.4472	0.461186	45.6523	4.20249	51.8731	0.232153
Dargegne	3200	1981	2148	2	2011-12-20	Dry season	1	22.8	1	64.5556	13.3099	242.083	1.36654	12.2361	44.7341	6.83765	49.0386	0.443372	43.4016	4.58086	63.8464	0.274311
Dargegne	3201	1909	946	1	2011-12-20	Dry season	1	24	1	58.3333	12.2059	187.5	1.17339	11.8492	42.2131	6.60969	47.1948	0.429541
Dargegne	3202	1952	2928	2	2011-12-20	Dry season	1	22
Dargegne	3204	1941	714	1	2011-12-21	Dry season	1	22.8	3	48.4444	11.3054	167.692	1.09408	10.9077	43.8632	7.30804	56.7197	0.49921	39.6368	4.52771	65.409	0.279584
Dargegne	3205	1960	1257	1	2011-12-24	Dry season	1		4	52.2222	12.0064	195.833	1.20514	11.2492	46.1018	7.50547	58.4389	0.511332	60.6293	5.93566	97.0141	0.376725
Dargegne	3206	1960	1076	2	2011-12-24	Dry season	1		1
Dargegne	3207	1783	1703	2	2011-12-24	Dry season	1		1	43.4444	10.4206	139.643	0.971088	11.448	52.6449	8.45879	70.6117	0.593578	66.7142	6.25921	104.896	0.398518
Dargegne	3208	1941	1931	2	2011-12-24	Dry season	1	20	1	56.5556	12.0134	181.786	1.15109	11.448	39.5338	6.35214	45.0956	0.413581	53.3442	5.4281	83.8742	0.338379
Dargegne	3209	1865	603	2	2011-12-26	Dry season	1	22		66.6667	13.0481	214.286	1.27237	12.1559	37.2881	5.72769	38.1356	0.358962	43.8407	4.62739	64.9174	0.27793
Dargegne	3210	1865	601	2	2011-12-26	Dry season	1	21.4		71.1111	13.6853	246.154	1.37968	12.5661	39.6234	5.93678	39.6234	0.370865	30.4234	3.47527	43.5792	0.200954
Dargegne	3211	1924	247	2	2011-12-26	Dry season	1	20	2	55.5556	11.903	178.571	1.13834	12.5627	52.919	7.93048	61.0604	0.529566	35.4529	3.90431	50.7973	0.228204
Dargegne	3212	1900	1129	2	2012-01-02	Dry season	1	24.2	6	60.8889	12.4743	195.714	1.20469	12.9436	51.8183	7.59348	56.3242	0.496402	37.7532	4.03141	52.5013	0.234446
Dargegne	3213	1865	701	2	2011-12-31	Dry season	1	20.6	3	55.3333	11.8782	177.857	1.13549	11.8492	45.2131	7.07943	52.3031	0.467447
Dargegne	3214	1981	408	2	2011-12-31	Dry season	1	22.8	3	59.5556	12.3354	191.429	1.18847	14.6033	71.592	9.58355	78.9617	0.646669	19.1027	2.18215	23.5459	0.117468
Dargegne	3215	1981	404	1	2011-12-31	Dry season	1	23	9	57.4444	12.1103	184.643	1.16229	14.0131	67.1457	9.2708	75.8233	0.62701	45.7788	4.46806	58.8034	0.256943
Dargegne	3216	1924	1761	2	2012-01-03	Dry season	1	23		68.1111	13.185	218.929	1.28866	14	56.3333	7.7834	56.7749	0.499601
Dargegne	3217	1981	387	2	2012-01-03	Dry season	1	22.8	4	52.7778	11.8232	182.692	1.15465	12.8	60.5556	8.94842	74.1497	0.616383	63.663	5.82409	89.5261	0.355198
Dargegne	3218	1981	2244	2	2012-01-03	Dry season	1	24	1	59.3333	12.5439	205.385	1.24045	13.6	62.8889	8.88014	71.2846	0.597952	29.1361	3.22139	38.5625	0.181195
Dargegne	3219	1865	691	1	2011-12-23	Dry season	1	19.4	5					12.0923
Dargegne	3220	1865	751	1	2012-01-05	Dry season	1	22.2	3	67.5556	13.1326	217.143	1.28242	13.9236	56.04	7.77471	56.7972	0.499759	27.8278	3.06599	35.9749	0.170722
Dargegne	3221	1865	679	2	2012-01-05	Dry season	1	25	5	72.5556	13.8139	251.154	1.39562	14.1281	55.5343	7.62077	54.7436	0.48511	34.5431	3.60583	44.01	0.202618
Dargegne	3222	1865	659	2	2012-01-05	Dry season	1	22	2	62.5556	12.6443	201.071	1.22464	12.9124	49.804	7.31156	53.1715	0.473765
Dargegne	3223	1997	1875	2	2012-01-06	Dry season	1	18	1
Dargegne	3224	1997	1683	1	2012-01-06	Dry season	1	20	1
Dargegne	3225	1909	961	1	2012-01-06	Dry season	1	22	6	61.3333	12.52	197.143	1.21005
Dargegne	3227	1944	257	1	2012-01-06	Dry season	1	23	4
Dargegne	3229	1806	2706	2	2012-01-12	Dry season	1	22	1
Dargegne	3230	1806	2715	2	2012-01-14	Dry season	1	20	1
Dargegne	3231	1806	2103	2	2012-01-14	Dry season	1	21	6
Dargegne	3232	1753	164	2	2012-01-17	Dry season	1	20.6	7	59.5556	12.3354	191.429	1.18847	11.5514	37.682	6.01393	41.561	0.386179	47.1993	4.98189	73.5485	0.306271
Dargegne	3233	1753	1512	1	2012-01-17	Dry season	1	22.4	2	59.5556	12.5672	206.154	1.24324	11.9481	44.3118	6.8952	50.1013	0.451267	34.9711	3.96177	52.6846	0.235113
Dargegne	3234	1753	125	2	2012-01-18	Dry season	1	20.8	7	60.2222	12.8781	225.833	1.31246	10	24.2222	4.30739	27.8772	0.273223	44.9219	5.12215	80.8595	0.329195
Dargegne	3235	1753	1663	2	2012-01-18	Dry season	1	22.6	2	58.1111	12.658	217.917	1.28513	10.8	35.2222	5.9122	41.5465	0.386065	45.8089	5.02463	76.3482	0.315161
Dargegne	3236	1753	2772	2	2012-01-20	Dry season	1	19.8	4	61.5556	12.7732	213.077	1.26809	11.9034	41.8152	6.52502	46.2331	0.422257	32.3385	3.74364	48.9016	0.221175
Dargegne	3237	2004	1054	2	2012-01-20	Dry season	1	20.8	6	44	10.4952	141.429	0.979337	9.27191	27.9101	5.25273	37.1584	0.351074	42.0364	5.05707	81.6073	0.331487
Dargegne	3238	2004	1055	2	2012-01-20	Dry season	1	18.8	4	48.3333	11.2917	167.308	1.09248	8.66742	19.0824	3.7776	24.711	0.245366	53.1969	6.02652	110.476	0.413446
Dargegne	3239	2004	1058	2	2012-01-22	Dry season	1	18	2	53.8889	12.1968	202.083	1.22837	9.15	21.1111	4.01278	26.2069	0.258614	47.6443	5.5151	93.7264	0.367376
Dargegne	3240	1900	1130	1	2012-01-23	Dry season	1	24	4	52.2222	11.7588	180.769	1.14707	9.8	27.7778	5.01508	34.2466	0.327231
Dargegne	3241	1865	667	1	2012-01-23	Dry season	1	22.8	7	63.6667	12.9846	220.385	1.29372	13.9143	62.0476	8.6125	67.0382	0.570058
Dargegne	3242	1865	677	1	2012-01-23	Dry season	1	21	2	61.3333	12.9913	230	1.32658	13.0971	57.5238	8.35536	65.368	0.558892
Dargegne	3243	1909	977	1	2012-01-23	Dry season	1	22.4	8	54.5556	12.0257	188.846	1.17858	10.4171	32.3016	5.57073	38.7103	0.363575	42.362	4.83902	73.1982	0.305148
Dargegne	3245	1917	2028	2	2012-01-23	Dry season	1	22	1	63.6667	12.7556	204.643	1.23774	11.0286	27.7619	4.58733	29.2916	0.285444	40.0763	4.54023	65.4095	0.279586
Dargegne	3246	1917	2780	1	2012-01-23	Dry season	1	21	1	63.6667	12.9846	220.385	1.29372	10.8286	27.7619	4.65073	29.9949	0.291472	42.3046	4.75343	70.3217	0.295844
Dargegne	3247	1805	2787	1	2012-01-23	Dry season	1	22.8	1	52.2222	11.5228	167.857	1.09476	10.2057	30.0635	5.2651	36.0762	0.342272	32.3919	4.04212	57.1302	0.251058
Dargegne	3248	1805	2793	1	2012-01-26	Dry season	1	22		64.3333	13.0501	222.692	1.3017	11.013	29.1449	4.82095	31.2639	0.302266	33.4806	3.99209	54.7216	0.242476
Dargegne	3249	9394	2569	1	2012-01-26	Dry season	1	20	1
Dargegne	3250	9394	516	1	2012-01-28	Dry season	1	21	3	54.7778	12.5541	224.091	1.3065
Dargegne	3251	1944	1481	1	2012-01-28	Dry season	1	21		52.6667	12.0576	197.5	1.21138	11.8945	52.8278	8.24808	66.5897	0.567071
Dargegne	3252	1799	564	2	2012-01-28	Dry season	1	21.4	4	46.3333	10.8011	148.929	1.01333	12.8879	65.7546	9.66694	84.9055	0.682972
Dargegne	3256	1960	1074	1	2012-01-28	Dry season	1		3	37.8889	9.63148	121.786	0.885046	9.92088	41.232	7.37601	59.7565	0.520534
Dargegne	3257	1960	1636	2	2012-01-30	Dry season	1			49.4444	11.4281	171.154	1.10835	11	43.8889	7.26625	56.0284	0.494297	49.4732	5.24983	80.9562	0.329491
Dargegne	3258	1960	1075	2	2012-01-30	Dry season	1		1	49.4444	11.6775	185.417	1.16531	10.8	43.8889	7.36693	57.6642	0.505886	46.158	5.05043	76.9301	0.316991
Dargegne	3259	1894	832	2	2012-02-01	Dry season	1	22.2	5	44	10.7343	152.308	1.02831
Dargegne	3260	1894	829	2	2012-02-01	Dry season	1	21	2	48.3333	11.5417	181.25	1.14897	11.0966	48.2959	7.94359	64.3945	0.552332	44.161	4.84387	71.6341	0.300108
Dargegne	3261	1894	1482	1	2012-02-01	Dry season	1	22	2	55	12.5786	225	1.30962
Dargegne	3262	1783	703	1	2012-02-03	Dry season	1		6	58.4444	12.4502	202.308	1.22919	12.8273	55.1919	8.14282	63.1969	0.544208
Dargegne	3263	1783	712	2	2012-02-03	Dry season	1		6	60.6667	13.1758	248.182	1.38617	12.2227	50.697	7.75543	59.5656	0.519206
Dargegne	3264	1947	87	1	2012-02-03	Dry season	1		6	44.8889	10.6132	144.286	0.992409
Dargegne	3265	1947	118	2	2012-02-03	Dry season	1		3	38.2222	9.68116	122.857	0.890401
Dargegne	3266	1947	90	2	2012-02-05	Dry season	1		3	43.6667	10.6897	151.154	1.02322
Dargegne	3268	1947	89	2	2012-02-07	Dry season	1		5	34.3333	9.08091	110.357	0.826263	8.47391	28.7101	5.78059	43.8695	0.404152
Dargegne	3269	1838	753	2	2012-02-07	Dry season	1		5	51	11.8635	191.25	1.18779	10.0304	33.7826	5.99382	43.4969	0.40127	55.6551	5.87416	99.8752	0.384735
Dargegne	3272	1753	2779	1	2012-02-16	Dry season	1	22	3					13.0857					29.7619	3.34418	40.9389	0.190642
Dargegne	3273	1924	743	1	2012-02-17	Dry season	1	23	5	52.2222	11.7588	180.769	1.14707
Dargegne	3274	1924	1999	1	2012-02-19	Dry season	1	20	2	45.3333	11.1619	170	1.10361
Dargegne	3275	1813	3180	1	2012-02-19	Dry season	1	23	1	55.6667	12.1495	192.692	1.19328
Dargegne	3276	1604	1235	2	2012-02-20	Dry season	1		5	64.5556	12.8434	207.5	1.24812
Dargegne	3277	1805	2797	2	2012-03-05	Short rainy season	1	22.4	2	55.6667	11.9154	178.929	1.13976	12.6361	53.623	8.00095	61.7934	0.534611	35.6024	3.90528	50.7155	0.227902
Dargegne	3278	1805	2785	2	2012-03-07	Short rainy season	1	20.8						11.9492					56.131	5.51576	84.5546	0.340431
Dargegne	3279	1805	2789	2	2012-03-08	Short rainy season	1	18	6					13					32.4664	3.58968	44.9535	0.206246
Dargegne	3280	1924	333	1	2012-03-14	Short rainy season	1	19.6	4	68.2222	13.4212	236.154	1.34711	14.1862	60.5134	8.2785	62.3136	0.538178
Dargegne	3281	1924		1	2012-03-15	Short rainy season	1	20		57.4444	12.1103	184.643	1.16229	12.5803	51.2261	7.6687	57.8463	0.507168
Dargegne	3282	1841	2268	2	2012-03-15	Short rainy season	1	22	2	66.6667	13.0481	214.286	1.27237	12.7884	44.316	6.55311	45.3232	0.415322
Dargegne	3283	1865	648	1	2012-03-17	Short rainy season	1	18	2	76.3333	14.1401	264.231	1.43624	15.0693	62.2142	8.1343	59.1264	0.516143	53.2843	4.81502	63.6472	0.273635
Dargegne	3284	1799	551	2	2012-03-17	Short rainy season	1	23	2	70.1111	13.3705	225.357	1.31084	13.6603	50.5593	7.11549	49.9488	0.450137	27.6837	3.08554	36.4784	0.172776
Dargegne	3285	1900	1929	1	2012-03-19	Short rainy season	1	19.2	2	75.3333	13.8345	242.143	1.36673	12.9695	37.661	5.51061	35.3809	0.33658	32.6359	3.60842	45.2945	0.207551
Dargegne	3286	1981	2198	1	2012-03-19	Short rainy season	1	21.8	2	69.4444	13.3092	223.214	1.30349	14.8	63.8889	8.46699	63.5359	0.546514	43.6355	4.20219	53.0702	0.236515
Dargegne	3287	1981	379	1	2012-03-19	Short rainy season	1	21	6	77.8889	14.0515	250.357	1.39309	15.2068	59.9642	7.78689	55.013	0.487043	74.8006	6.03704	88.5401	0.3523
Dargegne	3288	1981		2	2012-03-21	Short rainy season	1	20.6		94.6667	15.3395	304.286	1.55217	16.5829	58.4762	7.11598	46.4917	0.42422	62.699	5.1692	68.0572	0.288408
Dargegne	3289	1981		1	2012-03-21	Short rainy season	1	19.8		79.5556	14.4073	275.385	1.46976	14.9429	57.5873	7.57707	53.103	0.473268	56.2149	5.01875	67.7158	0.287278
Dargegne	3290	1900	478	1	2012-03-23	Short rainy season	1	24	5	68.1111	13.4109	235.769	1.34584	15.5017	75.2415	9.63102	77.5685	0.637985	58.6808	5.087	68.1379	0.288675
Dargegne	3292	1753	216	1	2012-03-27	Short rainy season	1	20	4	89.6667	14.9782	288.214	1.5071
Dargegne	3293	1753	1660	1	2012-03-29	Short rainy season	1	22	2	82.4444	14.4236	265	1.43859
Dargegne	3294	1753	151	2	2012-04-08	Short rainy season	1	20.2	6	75.8889	14.5684	310.455	1.56899
Dargegne	3295	1753	1561	1	2012-04-12	Short rainy season	1	21	2	67.4444	13.1221	216.786	1.28117	13.7213	53.9039	7.56088	54.6939	0.484753	58.7394	5.36784	77.0558	0.317386
Dargegne	3296	1753	142	2	2012-04-23	Short rainy season	1	22	4
Dargegne	3297	1838	760	2	2012-04-22	Short rainy season	1			64.3333	12.8216	206.786	1.24553
Dargegne	3298	1924	1330	2	2012-05-01	Short rainy season	1	26	3	72.1111	13.5516	231.786	1.33258	16.0737	75.3749	9.38943	73.022	0.609165
Dargegne	3300	1981	381	1	2012-05-07	Short rainy season	1	22	4	81.3333	14.3345	261.429	1.42766	15.2855	57.395	7.42443	51.043	0.458216	40.938	3.94242	48.2079	0.218581
Dargegne	3304	1799	483	2	2012-05-07	Short rainy season	1	20	6	65.8889	13.2008	228.077	1.32009	13.4208	54.3423	7.75004	57.3366	0.503575	36.8166	3.88592	49.3785	0.222952
Dargegne	3305	1799	482	2	2012-05-11	Short rainy season	1	21.4	7	73.5556	13.6797	236.429	1.34802
Dargegne	3306	1866	1184	1	2012-05-11	Short rainy season	1	22	2	81.7778	14.3703	262.857	1.43204
Dargegne	3307	1806	2720	2	2012-05-16	Short rainy season	1	21	1					14.2545					43.3233	4.25721	54.7068	0.242423
Dargegne	3308	1806	2710	2	2012-05-17	Short rainy season	1	22	1					15.1543					33.8742	3.42235	40.2352	0.187862
Dargegne	3309	1753	1557	1	2012-05-17	Short rainy season	1	21.8	2					14.9429
Dargegne	3310	1753	2740	1	2012-05-17	Short rainy season	1	16.8	3					15.1429					49.5299	4.55953	58.8752	0.257194
Dargegne	3311	1753	1908	1	2012-05-17	Short rainy season	1	22.6	2					15.5543					58.3858	5.06151	67.5663	0.286783
Dargegne	3312	1753	2753	1	2012-05-19	Short rainy season	1	20.8	4					15.5017					51.9959	4.67014	60.3755	0.262416
Dargegne	3313	1753	215	2	2012-05-19	Short rainy season	1	22	3					16.5341					59.6274	4.99709	64.9139	0.277918
Dargegne	3314	1753	124	1	2012-05-20	Short rainy season	1	21.6	3					13.4837					58.7504	5.40823	78.4284	0.321676
Dargegne	3315	1753	220	2	2012-05-21	Short rainy season	1	18	5					14.8					49.5256	4.60858	60.2338	0.261924
Dargegne	3316	1753	188	1	2012-05-21	Short rainy season	1	20	4					13.3474					49.4835	4.82946	66.7325	0.284011
Dargegne	3317	1753	2744	2	2012-05-21	Short rainy season	1	22	5					16.2842					52.1054	4.56983	57.5955	0.252701
Dargegne	3318	1753	212	1	2012-05-23	Short rainy season	1	21.2	3
Dargegne	3320	1952	2929	2	2012-05-23	Short rainy season	1	20
Dargegne	3321	1952	2926	1	2012-05-26	Short rainy season	1	20.8	1	66.6667	13.7578	272.727	1.46186	14.2682	67.4242	9.18416	74.0022	0.615442	32.1151	3.38955	40.5148	0.188968
Dargegne	3322	1924	240	1	2012-05-26	Short rainy season	1	21	7
Dargegne	3323	1924	239	1	2012-05-26	Short rainy season	1	22	7	75	13.8057	241.071	1.36325	12.2091	29.5455	4.52354	27.8439	0.272933	33.5179	3.79723	49.4158	0.22309
Dargegne	3326	1900	1821	1	2012-05-26	Short rainy season	1	22.4	2	72.8889	13.6209	234.286	1.34092	11.8989	28.21	4.40325	27.125	0.266668	45.2686	4.77811	68.4799	0.289803
Dargegne	3327	1900	2235	2	2012-05-28	Short rainy season	1	21.8	1	70.2222	14.0814	287.273	1.5044	11.0966	28.6284	4.70875	30.2412	0.293576	38.5936	4.40836	62.6037	0.270081
Dargegne	3328	1900		1	2012-05-28	Short rainy season	1	22		61.6667	12.7845	213.462	1.26945	11.4966	37.1839	5.95565	41.062	0.382255	25.2237	3.14753	39.4924	0.184911
Dargegne	3329	1900	2144	1	2012-05-28	Short rainy season	1	22.4	1	70.2222	13.3807	225.714	1.31206	12.9379	42.4215	6.21852	41.8633	0.388548	23.8979	2.82466	33.2482	0.159469
Dargegne	3330	1924	2565	2	2012-05-28	Short rainy season	1	21.8		68.1111	13.185	218.929	1.28866	13.1448	46.8314	6.78377	47.1985	0.429569
Dargegne	3331	1924	1797	2	2012-05-28	Short rainy season	1	20		70.2222	13.3807	225.714	1.31206	12.5241	37.8238	5.68138	37.3261	0.352431
Dargegne	3332	1917	1402	1	2012-05-30	Short rainy season	1	23	6	71.7778	13.745	248.462	1.38706	12.6465	39.8501	5.94226	39.5862	0.370569	41.1183	4.33995	58.5244	0.255966
Dargegne	3333	1917	1416	1	2012-05-30	Short rainy season	1	20	4	69.5556	13.7782	260.833	1.42583	13.2837	51.3747	7.38345	53.3917	0.475361	35.353	3.78834	47.9047	0.217443
Dargegne	3334	1917	2784	1	2012-05-31	Short rainy season	1	21	2
Dargegne	3335	1805	2795	2	2012-05-31	Short rainy season	1	22	2	63.7778	13.2343	239.167	1.35702	12.2947	46.1637	7.03091	51.041	0.458201	20.7924	2.5945	30.4409	0.147639
Dargegne	3336	1805		2	2012-05-31	Short rainy season	1	20		63.7778	12.9956	220.769	1.29506	12.4947	46.1637	6.94633	49.817	0.44916	31.934	3.61771	46.0043	0.210259
Dargegne	3337	1813	1329	1	2012-05-31	Short rainy season	1	23	2	68.1111	13.185	218.929	1.28866	12.4842	39.4912	5.94607	39.8008	0.372276	64.3002	5.91922	92.7094	0.364452
Dargegne	3338	1813	1323	2	2012-05-31	Short rainy season	1	20		65.8889	13.2008	228.077	1.32009	12.2842	41.7135	6.3572	44.0118	0.40525
Dargegne	3339	1960	1281	1	2012-05-31	Short rainy season	1		4	72.5556	13.5913	233.214	1.33735	13.7474	49.0819	6.87474	47.3459	0.43068	60.6251	5.47847	79.379	0.324628
Dargegne	3340	1960	1259	1	2012-05-31	Short rainy season	1		4	68.1111	13.4109	235.769	1.34584	12.9158	46.5088	6.82644	47.9472	0.435206	47.4214	4.7575	66.0886	0.281862
Dargegne	3341	1826	352	1	2012-06-02	Main rainy season	1	20	2	67.4444	13.1221	216.786	1.28117
Dargegne	3342	1981	376	1	2012-06-02	Main rainy season	1	22	8	92.1111	15.3653	318.846	1.59148
Dargegne	3343	1981	1800	1	2012-06-03	Main rainy season	1	21	2	86.3333	14.9398	298.846	1.53712
Dargegne	3344	2004	1525	1	2012-06-04	Main rainy season	1	22.2	2	64.3333	13.0501	222.692	1.3017
Dargegne	3345	2004	1524	2	2012-06-04	Main rainy season	1	21.6	2	66.6667	13.0481	214.286	1.27237
Dargegne	3346	1900	474	1	2012-06-05	Main rainy season	1	21.8	5	81.4444	14.5596	281.923	1.48894
Dargegne	3347	1799	2926	1	2012-06-05	Main rainy season	1	24	2	74.4444	13.7575	239.286	1.35741
Dargegne	3348	1941	58	1	2012-06-07	Main rainy season	1	23	4	71	13.4515	228.214	1.32055	12.0045	31.2727	4.84905	30.6262	0.296855	38.5013	4.2416	57.73	0.253175
Dargegne	3349	1783	728	2	2012-06-12	Main rainy season	1		7	77.2222	14.2148	267.308	1.44559	11.6526	23.3626	3.70427	22.0171	0.221101	70.0373	6.40723	108.188	0.407372
Dargegne	3350	1947	98	2	2012-06-12	Main rainy season	1		6	63.6667	12.9846	220.385	1.29372	11.6526	36.9181	5.85358	39.8875	0.372965
Dargegne	3352	1941		1	2012-06-14	Main rainy season	1	22		76.7778	14.1775	265.769	1.44092
Dargegne	3353	1753	2575	2	2012-06-14	Main rainy season	1	18	1	72.1111	13.7746	249.615	1.39074
Dargegne	3354	1806	2707	2	2012-06-15	Main rainy season	1	25	2	68.2222	13.4212	236.154	1.34711
Dargegne	3355	1841	2265	2	2012-06-17	Main rainy season	1	22.4	2	77.1111	13.9861	247.857	1.38514
Dargegne	3356	1841		2	2012-06-20	Main rainy season	1	22		67.4444	13.5842	252.917	1.40118	13.9932	61.3691	8.48226	65.2092	0.557825
Dargegne	3357	1900	2072	1	2012-06-20	Main rainy season	1	20	3	78.2222	14.0794	251.429	1.39648	12.7661	32.5122	4.81397	29.7368	0.289264	40.4508	4.26959	57.035	0.250722
Dargegne	3358	1909	968	1	2012-06-20	Main rainy season	1	23.4	4	67.4444	13.1221	216.786	1.28117	12.1559	36.5104	5.60822	37.0455	0.350158	30.4707	3.53994	45.1198	0.206883
Dargegne	3359	1909	952	1	2012-06-23	Main rainy season	1	22.8	2	65.2222	13.3742	244.583	1.37463	12.1241	42.8238	6.59093	46.6038	0.425071	36.2243	4.03726	53.7801	0.239085
Dargegne	3360	1799	1724	2	2012-06-23	Main rainy season	1	19.4	1	80.4444	14.2625	258.571	1.41884	13.1448	34.4981	4.99722	30.9246	0.29939	49.4884	4.86303	67.7675	0.287449
Dargegne	3361	1799	572	2	2012-06-27	Main rainy season	1	24	4					12.9765					49.3126	4.87898	68.4029	0.289549
Dargegne	3362	1799	2652	1	2012-06-27	Main rainy season	1	20.2	1					12.3412
Dargegne	3363	1981	2806	1	2012-06-29	Main rainy season	1	21.2	1	91.5556	15.1167	294.286	1.52434
Dargegne	3364	1981	2196	2	2012-07-01	Main rainy season	1	23	3	65.2222	12.9087	209.643	1.25583	13.1729	50.032	7.23581	51.9363	0.464768
Dargegne	3365	2004	2199	2	2012-07-01	Main rainy season	1	21.6	2	60.8889	12.4743	195.714	1.20469	13.3763	56.6252	8.09578	61.5492	0.532933	29.2619	3.26143	39.3767	0.18445
Dargegne	3366	1841	991	2	2012-07-01	Main rainy season	1	20	4	69.5556	13.3194	223.571	1.30472	12.9695	43.4388	6.35602	43.1511	0.39859	50.4625	4.95875	70.0356	0.29491
Dargegne	3367	1841	2775	1	2012-07-01	Main rainy season	1	22.4	1	67.4444	13.1221	216.786	1.28117	12.1559	36.5104	5.60822	37.0455	0.350158	67.2381	6.15125	99.5634	0.383868
Dargegne	3368	1841	1607	2	2012-07-03	Main rainy season	1	20.2	1	68.8889	13.483	238.462	1.35471	12.68	43.1111	6.41578	44.0909	0.40586	57.6447	5.47861	81.83	0.332168
Dargegne	3369	1783	1845	1	2012-07-04	Main rainy season	1		3	71.8889	13.7549	248.846	1.38829	12.531	38.4559	5.77395	38.1591	0.359151
Dargegne	3370	1960	1286	1	2012-07-05	Main rainy season	1		4	70.4444	13.8584	264.167	1.43605	13.2208	49.7868	7.18076	51.2678	0.459869	54.6432	5.19326	74.3962	0.308978
Dargegne	3371	1753	128	2	2012-07-12	Main rainy season	1	22	6	84	14.5465	270	1.4537
Dargegne	3372	1753	170	1	2012-07-12	Main rainy season	1	23.2	4	91.3333	15.1006	293.571	1.52232
Dargegne	3373	1753	756	1	2012-07-14	Main rainy season	1	20.8	4	67.4444	13.3485	233.462	1.33817	13.0318	48.4646	7.06596	50.3093	0.452806	31.1785	3.47498	43.0649	0.19896
Dargegne	3374	1753	164	1	2012-07-17	Main rainy season	1	21	8	71.8889	13.9868	269.583	1.45245	13.4289	50.6545	7.22083	51.3969	0.460816	36.7747	3.88142	49.2926	0.222632
Dargegne	3375	1753	125	1	2012-07-20	Main rainy season	1	24	8	72.1111	14.0064	270.417	1.45495	13.4118	50.2418	7.16887	50.8635	0.456895	34.6416	3.71212	46.4927	0.212114
Dargegne	3376	1826	1621	1	2012-07-20	Main rainy season	1	19	2	74.4444	13.7575	239.286	1.35741	12.9647	38.4967	5.63445	36.4706	0.345488	39.3475	4.15313	54.6294	0.242145
Dargegne	3377	1799	446	2	2012-07-23	Main rainy season	1	22	7
Dargegne	3378	1981	1760	2	2012-07-26	Main rainy season	1	22	2	84.7778	14.6073	272.5	1.46119	13.2	30.7778	4.44434	26.558	0.261701	63.6661	5.75327	86.8173	0.347201
Dargegne	3379	1981	1763	1	2012-07-26	Main rainy season	1	21.4	1	84.7778	14.6073	272.5	1.46119	13.6	35.2222	4.97351	30.3931	0.294871	46.0854	4.55301	60.9954	0.264559
Dargegne	3380	1981	405	1	2012-07-29	Main rainy season	1	20.6	7	85.4444	14.8721	295.769	1.52851	13.9898	41.1092	5.68303	35.9556	0.341287	42.2787	4.2197	54.3979	0.241313
Dargegne	3381	1981	385	1	2012-07-30	Main rainy season	1	21.8	6	93.2222	15.2369	299.643	1.53933	14.4591	36.3232	4.89868	29.2144	0.284781	57.7853	5.19022	71.9364	0.301086
Dargegne	3382	1981	401	2	2012-07-30	Main rainy season	1	23	4	79.5556	14.4073	275.385	1.46976	13.85	45.4444	6.32985	41.9057	0.388881	34.4322	3.63425	44.7495	0.205463
Dargegne	3383	1981	397	1	2012-07-30	Main rainy season	1	22	5	95.4444	15.3942	306.786	1.55902	14.6636	36.3737	4.85408	28.7413	0.280705	42.1648	4.11532	51.7584	0.231733
Dargegne	3384	1981	381	2	2012-07-31	Main rainy season	1	21.8		71.2222	13.6953	246.538	1.38092	13.5029	49.9206	7.08697	49.8652	0.449518	46.3883	4.58964	61.838	0.267459
Dargegne	3385	1981	394	2	2012-08-02	Main rainy season	1	22	4	70.5556	13.6353	244.231	1.37349	14.8775	65.8606	8.69419	66.2286	0.56466	45.7497	4.34014	55.3518	0.244734
Dargegne	3386	1981	410	1	2012-08-02	Main rainy season	1	20.4	4	65.8889	13.2008	228.077	1.32009	13.2127	52.0302	7.50778	54.897	0.486212	31.5363	3.48057	42.9627	0.198563
Dargegne	3387	1865	668	1	2012-08-04	Main rainy season	1	22	3	91.5556	15.9941	412	1.81462
Dargegne	3388	1865	1039	1	2012-08-04	Main rainy season	1	21		89.1111	14.9369	286.429	1.50197
Dargegne	3389	1865	473	2	2012-08-06	Main rainy season	1	22	6					13.9359
Dargegne	3390	1865	701	1	2012-08-06	Main rainy season	1	23	4	71.7778	13.5217	230.714	1.32898	13.3414	45.3493	6.49634	44.076	0.405745	37.2545	3.93222	50.2631	0.226232
Dargegne	3391	1865	691	1	2012-08-06	Main rainy season	1	21	6	78.2222	14.2979	270.769	1.45601	13.937	47.7446	6.61907	44.5749	0.409586	41.748	4.18832	53.9185	0.239585
Dargegne	3392	1805	1842	2	2012-08-06	Main rainy season	1	18	2
Dargegne	3393	1826	2495	1	2012-08-06	Main rainy season	1	20
Dargegne	3394	1838	768	2	2012-08-08	Main rainy season	1		5	73.3333	13.6602	235.714	1.34566	12.8559	38.3985	5.65573	36.7645	0.347878
Dargegne	3395	1783	1882	2	2012-08-08	Main rainy season	1		1	77.7778	14.0422	250	1.39196	11.8503	22.7809	3.56676	20.9212	0.211077	35.5113	4.02306	53.9399	0.239662
Dargegne	3396	1783	716	1	2012-08-10	Main rainy season	2		5	72.7778	13.611	233.929	1.33973	12.1559	31.177	4.78898	30.01	0.291601	43.8407	4.62739	64.9174	0.27793
Dargegne	3397	1783	716	1	2012-08-10	Main rainy season	2		5	72.7778	13.8335	251.923	1.39805	12.5661	37.9567	5.68706	37.3344	0.352499	33.7659	3.76335	48.3671	0.219177
Dargegne	3399	1906	1123	1	2012-08-10	Main rainy season	1	20		61.3333	12.52	197.143	1.21005	11.7492	38.1017	6.00398	41.2158	0.383465
Dargegne	3668	4745	1020	1	2012-08-15	Main rainy season	1		2	79.5556	14.1898	255.714	1.40995	14.1023	46.0258	6.32461	41.5896	0.386403
Dargegne	3687	4405	2937	2	2012-08-17	Main rainy season	1		1	84	14.7608	290.769	1.51439	14.2471	45.4118	6.19262	40.227	0.375658	55.2165	5.06285	69.7615	0.294014
Dargegne	4000	1947	1787	1	2012-08-12	Main rainy season	1		2	67.4444	13.3485	233.462	1.33817	12.2686	39.9841	6.09947	41.506	0.385747	43.2179	4.56157	63.4078	0.272822
Dargegne	4001	1947	94	2	2012-08-13	Main rainy season	1		6	70.5556	13.4111	226.786	1.3157	12.1103	32.8927	5.06678	32.3535	0.311451	34.0665	3.85938	50.6341	0.227602
Dargegne	4002	1924	253	2	2012-08-21	Main rainy season	1	22.2	5
Dargegne	4003	1806	2706	2	2012-08-17	Main rainy season	1	20	2	62.2222	12.8406	215.385	1.27625	12.1593	43.9925	6.7561	48.2844	0.437736	54.9665	5.40124	81.3695	0.330759
Dargegne	4004	1838	801	1	2012-08-17	Main rainy season	1		7	66.6667	13.275	230.769	1.32917	12.3627	41.8079	6.34122	43.7525	0.403247
Dargegne	4005	1941		2	2012-08-17	Main rainy season	1	22.8		75.5556	13.8536	242.857	1.36905	12.5627	32.919	4.93326	30.8616	0.298856	59.4074	5.60969	85.1196	0.342129
Dargegne	4007	1941	54	1	2012-08-18	Main rainy season	1	21.6	4	67.4444	13.1221	216.786	1.28117	12.0045	34.8283	5.40036	35.3387	0.336234	44.6817	4.71616	66.9972	0.284893
Dargegne	4008	2944	110	2	2012-08-16	Main rainy season	1		8	58.6667	12.2415	188.571	1.17752
Dargegne	4009	1960	1284	1	2012-08-23	Main rainy season	1		6	64.3333	12.8216	206.786	1.24553	14.1684	61.9825	8.48746	64.9409	0.556019	37.1168	3.80408	47.1544	0.214618
Dargegne	4010	1960	1260	2	2012-08-25	Main rainy season	1		3	85.3333	14.8636	295.385	1.52743
Dargegne	4011	1865		1	2012-08-25	Main rainy season	1	22.6		65.8889	13.2008	228.077	1.32009
Dargegne	4012	2636	953	1	2012-08-27	Main rainy season	1	23	2	80	14.2262	257.143	1.41441
Dargegne	4013	2552	137	1	2012-08-27	Main rainy season	1	22.8	8	75	13.8057	241.071	1.36325
Dargegne	4014	2552	2317	1	2012-08-28	Main rainy season	1	24	2	62.2222	12.6106	200	1.22068	13.9864	62.0716	8.58247	66.5052	0.566507	39.242	3.99312	50.5029	0.227118
Dargegne	4015	2552	136	1	2012-08-29	Main rainy season	1	23.6	3	74.1111	13.95	256.538	1.41252	15.0773	64.5253	8.43311	62.6459	0.54045	42.0982	4.05407	50.2589	0.226216
Dargegne	4016	2552	2764	2	2012-09-02	Main rainy season	1	22.8	3	77.6667	14.4789	291.25	1.51575	15.1674	64.1938	8.35235	61.5276	0.532784	49.3994	4.54736	58.6249	0.256318
Dargegne	4017	2636	306	1	2012-09-06	Main rainy season	1	22.6	3	79	14.144	253.929	1.40436
Dargegne	4018	2636	2569	1	2012-09-06	Main rainy season	1	21.4	2	88.8889	15.131	307.692	1.56149
Dargegne	4019	2680	653	2	2012-09-08	Main rainy season	1	22	6
Dargegne	4039	2680	439	1	2012-09-08	Main rainy season	1	20.8		64.5556	12.8434	207.5	1.24812
Dargegne	4040	2680	2127	1	2012-09-08	Main rainy season	1	23.2	1	62.3333	12.8518	215.769	1.2776	14.5337	70.2634	9.43945	77.0244	0.634575	41.185	4.0617	51.0076	0.228978
Dargegne	4041	2680	658	1	2012-09-10	Main rainy season	1	24	5	63.7778	13.2343	239.167	1.35702	15.2715	79.239	10.2572	87.6107	0.69911	44.3646	4.18909	52.2911	0.23368
Dargegne	4042	2680	667	2	2012-09-10	Main rainy season	1	25.2	8	63.7778	13.2343	239.167	1.35702	13.6626	61.3619	8.63474	67.8448	0.575411	46.6182	4.58081	61.418	0.266015
Dargegne	4043	2680	1678	1	2012-09-10	Main rainy season	1	22.6	2	61.5556	13.0137	230.833	1.32938	12.8581	54.6456	8.04771	61.9408	0.535623	43.2883	4.4687	60.5991	0.26319
Dargegne	4044	2529	387	2	2012-09-12	Main rainy season	1	24	5	71.8889	13.5317	231.071	1.33018	15.8169	72.7439	9.1718	70.6251	0.593665	55.8124	4.86653	63.5156	0.273188
Dargegne	4045	2529	408	2	2012-09-12	Main rainy season	1	24.6	4	76.4444	14.1495	264.615	1.43741	16.4305	77.2279	9.46315	73.3176	0.611062	54.6351	4.70913	59.8541	0.260606
Dargegne	4046	2529	403	2	2012-09-16	Main rainy season	1	23.8	7	71.5556	13.7251	247.692	1.38461	14.5337	61.0411	8.2005	60.771	0.527568	41.7755	4.10503	51.739	0.231662
Dargegne	4047	2529	383	2	2012-09-18	Main rainy season	1	25	6	75.2222	13.8249	241.786	1.36557	14.867	58.856	7.7736	55.3505	0.489459	52.1764	4.77334	63.1716	0.272018
Dargegne	4048	2661	2105	1	2012-09-18	Main rainy season	1	28	3	81.6667	14.3614	262.5	1.43095	14.867	52.4115	6.92243	46.4733	0.424081	39.9206	3.92284	48.3331	0.21905
Dargegne	4049	2661	3301	1	2012-09-22	Main rainy season	1	26	1	80.8889	14.2986	260	1.42326	13.9086	42.5397	5.90653	37.9819	0.357724	56.3871	5.19077	72.9742	0.304429
Dargegne	4050	2648	755	2	2012-09-22	Main rainy season	1		4					13.2914
Dargegne	4051		83	2	2012-09-24	Main rainy season	1		5
Dargegne	4052	2552	176	2	2012-09-29	Main rainy season	1	22.8	5	56.8889	12.0499	182.857	1.1553	15.9271	88.9675	11.1591	101.099	0.776255	49.6298	4.4577	56.0892	0.247365
Dargegne	4053	2552	2901	1	2012-10-03	Dry season	1	22	1	65.8889	13.4378	247.083	1.38266	14.8068	71.9642	9.53391	77.7525	0.639135	22.4349	2.48042	27.2732	0.133981
Dargegne	4054	2552		1	2012-10-03	Dry season	1	24	4	70.3333	13.3908	226.071	1.31327	13.7831	51.7006	7.22747	50.9644	0.457638	34.8011	3.67326	45.4486	0.20814
Dargegne	4055	2552	2772	2	2012-10-07	Dry season	1	24	5	75.8889	13.8822	243.929	1.37252	14.4532	53.5909	7.22967	50.0849	0.451146	42.2198	4.14877	52.5806	0.234735
Dargegne	4058	3240	726	2	2012-10-09	Dry season	1		6	70.5556	13.4111	226.786	1.3157
Dargegne	4059	3240	2312	2	2012-10-12	Dry season	1		1	68.1111	13.185	218.929	1.28866	13.1425	46.806	6.78098	47.1729	0.429376	60.6428	5.58253	83.0562	0.335902
Dargegne	4060	3240	721	2	2012-10-14	Dry season	1		3	67.4444	13.1221	216.786	1.28117	12.8559	44.2874	6.5231	44.9365	0.412362	39.9521	4.21696	55.9386	0.246829
Dargegne	4061	2647	1786	1	2012-10-14	Dry season	1		2	60.2222	12.6365	208.462	1.25159
Dargegne	4062	2635	1248	1	2012-10-18	Dry season	1			63.6667	12.9846	220.385	1.29372	14.12	64.3333	8.83202	69.5078	0.586365	27.3614	3.00125	34.88	0.166231
Dargegne	4063	2450	834	1	2012-10-19	Dry season	1	23	3	64.3333	13.0501	222.692	1.3017	14.3931	66.7011	9.02646	71.5507	0.599676	64.1276	5.57978	80.1979	0.327159
Dargegne	4064	2450	829	2	2012-10-21	Dry season	1	24.6	3	65.8889	12.9733	211.786	1.2635	14.3116	62.0181	8.42853	63.9362	0.54923
Dargegne	4065	2655	1544	2	2012-10-21	Dry season	1		2	77.6667	14.2518	268.846	1.45023	13.2744	40.938	5.8866	38.4194	0.361242	52.114	5.0186	70.6662	0.296966
Dargegne	4066	2662	2003	2	2012-10-21	Dry season	1	22.4	1	70.5556	13.4111	226.786	1.3157	14.1023	55.0258	7.56134	54.1238	0.480651	41.9407	4.17847	53.5325	0.23819
Dargegne	4067	2662	1427	1	2012-10-22	Dry season	1	22	3	76.2222	14.1307	263.846	1.43507	13.3368	43.076	6.17228	40.9814	0.38162	48.4247	4.75841	65.3562	0.279407
Dargegne	4068	2662	2550	1	2012-10-22	Dry season	1	21	1	76.2222	13.9107	245	1.37597	14.5895	54.7719	7.33717	51.0297	0.458118	23.636	2.61334	29.1613	0.142162
Dargegne	4069	2662	278	1	2012-10-24	Dry season	1	24		68.1111	13.646	255.417	1.40902	11.947	37.9662	5.90819	40.0582	0.37432	51.6927	5.22258	77.8833	0.319976
Dargegne	4070	2619	2796	1	2012-10-24	Dry season	1	22		75.3333	13.8345	242.143	1.36673
Dargegne	4071	2619	2788	2	2012-10-24	Dry season	1	22.4	1	77.6667	14.0329	249.643	1.39082
Dargegne	4072	2619	2797	2	2012-10-28	Dry season	1	22.8	3	74.1111	13.7284	238.214	1.3539
Dargegne	4073	2619	2786	2	2012-10-28	Dry season	1	22.4	2	64.2222	13.0392	222.308	1.30037
Dargegne	4074	2619	2787	2	2012-10-28	Dry season	1	22	2	69.1111	13.5035	239.231	1.35723
Dargegne	4075	2619		2	2012-10-30	Dry season	1	24
Dargegne	4076	2595	743	1	2012-10-30	Dry season	1	23	6	72.7778	13.611	233.929	1.33973	12.88	39.2222	5.76893	37.754	0.355888
Dargegne	4077	2595	2560	1	2012-10-30	Dry season	1	22	1	63.6667	12.7556	204.643	1.23774	12.0571	39.1905	6.05686	41.3499	0.38452
Dargegne	4078	2595	745	1	2012-10-30	Dry season	1	22.8	4	65.8889	13.4378	247.083	1.38266	12.8914	50.6825	7.44959	54.759	0.485221
Dargegne	4079	2680	2733	1	2012-11-02	Dry season	1	25	1	65.8889	13.2008	228.077	1.32009
Dargegne	4080	2680	1731	1	2012-11-02	Dry season	1	20	2	70.5556	13.4111	226.786	1.3157
Dargegne	4081	1900	2613	1	2012-11-02	Dry season	1	22.4	1	75.3333	13.8345	242.143	1.36673	14.5209	54.8992	7.38024	51.5755	0.462126	17.3318	2.01353	21.4844	0.10812
Dargegne	4082	1900	455	2	2012-11-02	Dry season	1	24.6	9	72.8889	13.8433	252.308	1.39926	13.2744	45.7158	6.57362	44.9172	0.412214	37.6299	3.97176	51.0258	0.229045
Dargegne	4083	2681	244	2	2012-11-02	Dry season	1	22.2	6	75.3333	13.8345	242.143	1.36673	12.6372	33.969	5.06809	31.9124	0.307742	18.8836	2.35645	26.8972	0.132337
Dargegne	4085	2681	2592	1	2012-11-04	Dry season	1	23	1	74.6667	13.7768	240	1.35975	12.5412	33.5686	5.03709	31.735	0.306247	42.8146	4.48547	61.4506	0.266127
Dargegne	4086	2681	247	2	2012-11-04	Dry season	1	31	3	69.8889	13.5747	241.923	1.36602	12.9765	45.4052	6.64108	45.967	0.420234	50.4268	4.95515	69.9483	0.294625
Dargegne	4087	2681	238	2	2012-11-05	Dry season	1	23	3	65.8889	13.2008	228.077	1.32009
Dargegne	4088	2681	235	2	2012-11-05	Dry season	1	24	4	70.7778	13.8882	265.417	1.43985
Dargegne	4089	2593	552	1	2012-11-05	Dry season	1	25	3	65.8889	12.9733	211.786	1.2635	13.7565	55.8502	7.81886	57.5776	0.505275	46.0901	4.52909	60.3076	0.26218
Dargegne	4090	2593	2548	2	2012-11-06	Dry season	1	22	1	71.5556	13.7251	247.692	1.38461	12.6328	39.9199	5.95751	39.7432	0.371818	40.0804	4.26242	57.1091	0.250983
Dargegne	4091	2593		2	2012-11-06	Dry season	1	24		76.5556	14.3868	287.083	1.50386	11.4492	23.9909	3.85448	23.242	0.2322	39.974	4.45518	62.8458	0.270907
Dargegne	4092	2593	2368	2	2012-11-06	Dry season	1	23	1	79	14.3619	273.462	1.46405	13.8131	45.5902	6.36286	42.2566	0.391625	56.9204	5.23978	74.1735	0.308268
Dargegne	4093	2593	576	1	2012-11-06	Dry season	1	24	2	84	14.9825	315	1.58123	13.4164	38.4044	5.4784	34.7027	0.331	36.8442	3.88875	49.4318	0.22315
Dargegne	4094	2435	1130	2	2012-11-06	Dry season	1	24.6	5	79	14.144	253.929	1.40436
Dargegne	4095	2435	1132	1	2012-11-06	Dry season	1	24	5	69.1111	13.5035	239.231	1.35723
Dargegne	4097	2626	2928	1	2012-11-07	Dry season	1	25		67.3333	13.1116	216.429	1.27992	13.1425	47.5838	6.89366	48.3357	0.43812	38.3595	4.04885	52.5371	0.234577
Dargegne	4098	2626		2	2012-11-07	Dry season	1	25.2		65.2222	12.9087	209.643	1.25583	13.3414	51.9048	7.43543	53.8805	0.478895	26.1129	2.98295	35.231	0.167675
Dargegne	4099	2626	2777	2	2012-11-07	Dry season	1	23		61	12.7165	211.154	1.26124	13.937	64.9669	9.00667	72.2746	0.604355	16.1222	1.93949	20.8222	0.105083
Dargegne	4100	2626	1001	1	2012-11-07	Dry season	1	22.6	2	65.2222	13.1366	225.769	1.31224	12.147	40.8551	6.27908	43.4116	0.400609	45.0077	4.71514	66.6948	0.283886
Dargegne	4101	2626	2774	1	2012-11-07	Dry season	1	24	2	65.2222	13.1366	225.769	1.31224	12.147	40.8551	6.27908	43.4116	0.400609
Dargegne	4102	2576	257	2	2012-11-07	Dry season	1	23	5	80	14.2262	257.143	1.41441	12.9436	32.7072	4.79293	29.4365	0.286689
Dargegne	4103	2903	844	1	2012-11-07	Dry season	1	25	5	67.3333	13.1116	216.429	1.27992	12.1559	36.6215	5.62529	37.2001	0.351412	43.8407	4.62739	64.9174	0.27793
Dargegne	4104	2648	4023	1	2012-11-07	Dry season	1		1	67.3333	13.1116	216.429	1.27992	11.7503	32.1142	5.06012	32.6216	0.3137
Dargegne	4105	2648	1380	2	2012-11-12	Dry season	1		6	66.6667	13.0481	214.286	1.27237	13.4364	51.5152	7.34047	52.686	0.470237
Dargegne	4106	2648	1399	1	2012-11-12	Dry season	1		4	62.2222	12.6106	200	1.22068	12.4136	44.596	6.74328	47.7814	0.43396
Dargegne	4107	2648	1384	2	2012-11-12	Dry season	1			62.2222	12.8406	215.385	1.27625	13.2364	55.9596	8.06395	61.4191	0.532037
Dargegne	4110	2944	92	1	2012-11-14	Dry season	1		5	63.6667	12.9846	220.385	1.29372	11.4966	35.1839	5.63532	38.0138	0.357982	46.3928	4.93373	72.6366	0.303344
Dargegne	4111	2944	118	2	2012-11-14	Dry season	1		4	68.2222	13.6563	255.833	1.41032	12.331	42.1226	6.40126	44.3915	0.408176	54.0156	5.3077	78.8483	0.322982
Dargegne	4112	2944	87	1	2012-11-16	Dry season	1		7	63.8889	13.0065	221.154	1.29639	11.013	29.5894	4.89447	31.8927	0.307576	47.9648	5.13991	78.3949	0.321572
Dargegne	4113	2649	96	2	2012-11-16	Dry season	1		4	59.7778	12.3588	192.143	1.19119	11.213	33.7005	5.49976	37.0788	0.350428	50.1931	5.25848	80.5737	0.328316
Dargegne	4114	2450	1328	1	2012-11-16	Dry season	1	24	2
Dargegne	4115	2450	3182	2	2012-11-16	Dry season	1	20	1
Dargegne	4116	2450	1325	2	2012-11-16	Dry season	1	23.4	4
Dargegne	4117	2450		2	2012-11-17	Dry season	1	23.8
Dargegne	4118	2450	3178	1	2012-11-17	Dry season	1	24.4	1
Dargegne	4119	2450	1313	1	2012-11-17	Dry season	1	22	6
Dargegne	4120	2552	216	2	2012-11-17	Dry season	1	24	5	75	13.8057	241.071	1.36325	12.2426	29.918	4.57117	28.195	0.27598	43.3591	4.57655	63.7497	0.273983
Dargegne	4121	2552	1808	2	2012-11-17	Dry season	1	23	1	64.5556	12.8434	207.5	1.24812	13.8164	57.8488	8.07232	60.4691	0.525479	34.6159	3.65371	45.0976	0.206798
Dargegne	4122	2552		2	2012-11-17	Dry season	1	22	1	75	13.8057	241.071	1.36325	12.8328	36.4754	5.37972	34.3747	0.328291	62.3636	5.74095	87.4748	0.349152
Dargegne	4123	2552	1561	2	2012-11-17	Dry season	1	26.2	3	77.1111	14.2055	266.923	1.44442	12.0426	27.8069	4.30142	26.2329	0.258843	55.6149	5.46494	83.127	0.336117
Dargegne	4124	2635	1219	2	2012-11-17	Dry season	1		3	61.2222	12.5086	196.786	1.20871	11.8492	39.3242	6.15735	42.5894	0.394221	56.6865	5.57035	86.112	0.345099
Dargegne	4125	2635	1239	1	2012-11-17	Dry season	1		4	65.3333	12.9195	210	1.25711	12.0459	37.3989	5.78402	38.7777	0.364114	48.9086	5.01261	73.0834	0.30478
Dargegne	4126	2635	1230	1	2012-11-17	Dry season	1		4	69.3333	13.5239	240	1.35975	12.8295	44.3279	6.53912	45.1302	0.413846	62.3849	5.74281	87.527	0.349307
Dargegne	4127	2635	1204	1	2012-11-19	Dry season	1		4	70.8889	13.4415	227.857	1.31934	11.9492	30.7686	4.78745	30.1653	0.292927	73.9576	6.56354	111.408	0.415901
Dargegne	4128	2635	1195	1	2012-11-19	Dry season	1		6	70.8889	13.8982	265.833	1.44112	11.3503	28.5586	4.6183	29.2742	0.285295	68.3776	6.37422	108.438	0.408039
Dargegne	4129	2635	1197	1	2012-11-19	Dry season	1		6	62.5556	12.6443	201.071	1.22464	11.7503	36.892	5.81294	39.3864	0.368978	58.054	5.67633	88.9317	0.353453
Dargegne	4130	2647	1696	1	1990-11-14	Dry season	1
Dargegne	4131	2635	1215	2	2012-11-20	Dry season	1		2	77.8889	14.7326	318.636	1.59092	11.2	22.1111	3.61158	21.6069	0.21736	46.9322	5.02905	75.4268	0.312251
Dargegne	4132	2647	1271	2	2012-11-20	Dry season	1		3	64.5556	12.8434	207.5	1.24812	12	37.6667	5.84213	39.3728	0.368869
Dargegne	4133	2647	2045	1	2012-11-20	Dry season	1		2	62.3333	12.6219	200.357	1.222	11.4	33.2222	5.35488	35.5529	0.337991
Dargegne	4134	2647	1585	2	2012-11-20	Dry season	1		2	75.2222	14.5128	307.727	1.56159	11.2	24.7778	4.04715	24.8606	0.246698
Dargegne	4135	2647	1268	1	2012-11-20	Dry season	1		3	71	13.4515	228.214	1.32055	12	31.2222	4.84259	30.5767	0.296434
Dargegne	4136	3240	1881	1	2012-11-20	Dry season	1		2	68.7778	13.2473	221.071	1.2961	11.4	26.7778	4.31614	26.8076	0.263889	40.2411	4.48514	63.5387	0.273266
Dargegne	4137	3240	1810	2	2012-11-20	Dry season	1		2	71	13.4515	228.214	1.32055	11.3	23.4444	3.80392	22.9597	0.229652	65.3083	6.20708	104.031	0.396167
Dargegne	4138	3240	1703	2	2012-11-20	Dry season	1		2	79.5556	14.6328	298.333	1.53569	11.4	20.4444	3.29531	19.2469	0.195584	70.3297	6.47405	111.047	0.41495
Dargegne	4139	3240	717	2	2012-11-20	Dry season	1		4	77.4444	14.0142	248.929	1.38855	11.8	22.5556	3.54276	20.7779	0.209759	56.9597	5.5972	86.8877	0.34741
Dargegne	4140	3240		1	2012-11-20	Dry season	1			66.6667	13.275	230.769	1.32917	12	37.7778	5.85936	39.5349	0.37016	65.8791	6.10266	98.8187	0.381791
Dargegne	4141	2450	832	2	2012-11-20	Dry season	1	23	6	73.1111	13.6405	235	1.34329	13	40.2222	5.87501	38.5928	0.362633	39.1514	4.13244	54.2096	0.240635
Dargegne	4142	2450	1482	2	2012-11-20	Dry season	1	22	3	71	13.6754	245.769	1.37845	12.8	42.3333	6.25569	42.3804	0.392591	51.4072	5.05148	72.2914	0.302232
Dargegne	4143	2451	714	1	2012-11-20	Dry season	1		4	62.3333	12.6219	200.357	1.222	11.6	35.4444	5.63903	37.931	0.357315	58.0708	5.70638	90.1099	0.356907
Dargegne	4144	2451	2374	2	2012-11-20	Dry season	1		1	62.3333	13.0917	233.75	1.33914	11.4	37.6667	6.07126	42.3221	0.392136	42.4756	4.65901	67.0667	0.285124
Dargegne	4145	2451	78	2	2012-11-20	Dry season	1			71	14.1502	290.455	1.51349	11.8	35.6667	5.6021	37.369	0.352779	45.8272	4.83677	69.9059	0.294486
Dargegne	4146	2647	1077	2	2012-11-20	Dry season	1		6	77.4444	14.0142	248.929	1.38855	12	24.7778	3.84305	22.825	0.228434	55.8486	5.48801	83.7729	0.338073
Dargegne	4147	2655	1847	2	2012-10-23	Dry season	1		5
Dargegne	4148	2655	2339	2	2012-10-23	Dry season	1		1
Dargegne	4149	2655	50	2	2012-11-21	Dry season	1		5	58.6667	12.2415	188.571	1.17752	12.2525	46.3613	7.07924	51.64	0.462599	47.7608	4.89497	70.1647	0.295331
Dargegne	4150	2655	2580	2	2012-11-21	Dry season	1			63	12.9185	218.077	1.28569	12.0525	42.0279	6.49725	45.7378	0.418488	33.2766	3.8012	49.6975	0.224137
Dargegne	4151	2655	1859	2	1990-11-19	Dry season	1
Dargegne	4152	2648		2	2012-11-21	Dry season	1			65.2222	12.9087	209.643	1.25583	12.0514	37.5711	5.80865	39.0011	0.365902	61.1339	5.81033	91.3097	0.360402
Dargegne	4153	2648	797	2	2012-11-21	Dry season	1		6	67.4444	13.5842	252.917	1.40118	11.2492	30.8796	5.02726	32.8118	0.315292	61.1402	5.96712	97.8316	0.379026
Dargegne	4154	2648	1965	2	2012-11-21	Dry season	1		2	69.5556	13.3194	223.571	1.30472	13.057	44.4109	6.46558	44.1168	0.40606	38.8348	4.09902	53.5366	0.238205
Dargegne	4155	2648	804	1	2012-11-21	Dry season	1		3	76.1111	14.1213	263.462	1.43389	12.0525	28.9168	4.47036	27.5398	0.270287	66.7015	6.14017	99.6164	0.384015
Dargegne	4156	2648	757	2	2012-11-22	Dry season	1		5	81.3333	14.7747	305	1.55413	11.0966	15.2959	2.51583	14.1629	0.147173
Dargegne	4157	2648	2527	1	2012-11-22	Dry season	1		1	81.3333	14.5507	281.538	1.48782	11.4989	17.5431	2.8094	15.9161	0.164107
Dargegne	4158	2648	782	1	2012-11-22	Dry season	1			72.5556	13.8139	251.154	1.39562	11.7011	28.568	4.51554	28.1613	0.275688
Dargegne	4159	2648	764	1	2012-11-22	Dry season	1		8	65.8889	12.9733	211.786	1.2635	11.9011	35.2347	5.49895	36.3244	0.344297
Dargegne	4160	2451	64	1	2012-11-20	Dry season	1	21.8	4	68.7778	13.2473	221.071	1.2961	11.2	24.5556	4.01085	24.5829	0.244223	41.9794	4.65774	67.4668	0.286453
Dargegne	4161	2451	774	1	2012-11-20	Dry season	2	23	3	79.5556	14.1898	255.714	1.40995	12	22.6667	3.51562	20.4819	0.207033	26.4542	3.19341	39.6812	0.185663
Dargegne	4162	2451	774	1	2012-11-20	Dry season	2	21.6	3	77.4444	14.0142	248.929	1.38855	12.2	27	4.13613	24.8721	0.246799	53.8632	5.32142	79.4702	0.324911
Dargegne	4163	2451	66	1	2012-11-20	Dry season	1	22.4	4	75.2222	14.0456	260.385	1.42445	13	40.3333	5.89124	38.7407	0.363818	57.148	5.39102	79.1281	0.32385
Dargegne	4164	2451	65	1	2012-11-20	Dry season	1	22.8	3	71	13.4515	228.214	1.32055	11.8	29	4.55498	28.4004	0.27776	46.1399	4.85954	70.3829	0.296043
Dargegne	4165	2451		2	2012-11-20	Dry season	1	22		79.5556	14.4073	275.385	1.46976	12.2	27.1111	4.15315	25	0.247937	64.9077	6.00792	95.7654	0.373193
Dargegne	4166	2450	3180	2	2012-11-23	Dry season	1	23	2	82.2222	14.4059	264.286	1.43641	11.9525	19.4727	3.02922	17.1818	0.176174	39.3998	4.32182	59.3343	0.258797
Dargegne	4167	2450	1959	2	2012-11-23	Dry season	1	22		75.5556	13.8536	242.857	1.36905	11.7492	23.8795	3.76288	22.387	0.224464	46.1006	4.86592	70.6272	0.296839
Dargegne	4168	2450		1	2012-11-23	Dry season	1	21.8		68.8889	13.483	238.462	1.35471	12.3627	39.5857	6.00417	40.4854	0.377703	31.5533	3.60434	45.9413	0.210019
Dargegne	4169	2450	3183	1	2012-11-23	Dry season	1	20.8	1	62.2222	12.6106	200	1.22068	13.3763	55.2919	7.90515	59.2413	0.516945	14.5763	1.82203	19.6148	0.0995036
Dargegne	4170	2450	1308	2	2012-11-24	Dry season	1	22.6	3	65.2222	12.9087	209.643	1.25583	13.2318	50.6869	7.30602	52.6161	0.469728	35.6352	3.81875	48.4766	0.219587
Dargegne	4171	2450	1301	2	2012-11-24	Dry season	1	22		76.4444	13.9296	245.714	1.37827	13.0273	37.1919	5.42386	34.5793	0.329981	38.9999	4.11644	53.8868	0.239471
Dargegne	4172	2648		1	2012-11-24	Dry season	1			74.1111	13.95	256.538	1.41252	12.0091	30.4343	4.71771	29.5479	0.287645
Dargegne	4174	2648	1335	1	2012-11-24	Dry season	1			71.8889	13.5317	231.071	1.33018	11.8	28.1111	4.41536	27.2923	0.268129
Dargegne	4175	2648	1383	1	2012-11-24	Dry season	1			65.2222	13.3742	244.583	1.37463	11.8091	39.3232	6.17287	42.7943	0.395817
Dargegne	4176	2648	4035	2	2012-11-24	Dry season	1		1	62.8889	13.397	257.273	1.41481	12.2227	48.4747	7.41548	55.5054	0.490567
Dargegne	4177	2648	1334	1	2012-11-25	Dry season	1		6	72.7778	13.8335	251.923	1.39805	11.24	23.2222	3.78294	22.8415	0.228583
Dargegne	4178	2648	4022	1	2012-11-25	Dry season	1		1					10.8
Dargegne	4179	2468	1040	1	2012-12-04	Dry season	1	21.4	5	61.8889	12.5768	198.929	1.2167	11.9459	39.7327	6.18348	42.7234	0.395265	28.2948	3.37383	42.6343	0.197285
Dargegne	4180	2468	1033	2	2012-12-04	Dry season	1	23	4	61.8889	12.807	214.231	1.27217	11.7459	39.7327	6.26228	43.7692	0.403377	28.2948	3.40384	43.3602	0.200106
Dargegne	4181	2468	1055	1	2012-12-04	Dry season	1	22.2	5	72.1111	13.5516	231.786	1.33258	13.6973	48.97	6.87787	47.4413	0.4314	35.2775	3.72355	46.3592	0.211608
Dargegne	4182	2468	1054	2	2012-12-06	Dry season	1	22.2	7	61	12.7165	211.154	1.26124	13.4197	59.2186	8.44601	65.8798	0.562326	48.5617	4.7545	65.1365	0.278668
Dargegne	4183	2468		1	2012-12-06	Dry season	1	21.4		56.8889	12.2833	196.923	1.20923	11.6492	43.6576	6.92369	50.8961	0.457135	42.2024	4.59291	65.2099	0.278915
Dargegne	4184	2595	2684	2	2012-12-06	Dry season	1	21.8	1	67.3333	13.1116	216.429	1.27992	14.0131	57.2568	7.90544	58.1616	0.509385	35.7513	3.71791	45.923	0.209949
Dargegne	4185	2595	1118	1	2012-12-06	Dry season	1	22	2	63.1111	12.7002	202.857	1.23121	13.0295	50.5501	7.37099	53.6499	0.477229	50.1291	4.92598	69.2523	0.292345
Dargegne	4186	2595	1122	2	2012-12-06	Dry season	1	23	2	65.2222	12.9087	209.643	1.25583	11.8492	35.3242	5.53104	36.6687	0.3471	67.8281	6.24399	103.037	0.393455
Dargegne	4187	2595	1116	2	2012-12-06	Dry season	1	23.4	5	63.1111	12.9295	218.462	1.28704	12.8295	50.5501	7.45701	54.9458	0.486561	45.6725	4.64736	64.0792	0.275099
Dargegne	4188	2468	1041	1	2012-12-07	Dry season	1	22	6	72.3333	13.5714	232.5	1.33497	12.4923	35.359	5.3213	34.1816	0.326693	41.9719	4.43014	60.4768	0.262766
Dargegne	4189	2468	1023	2	2012-12-07	Dry season	1	23.2	3	61.6667	12.7845	213.462	1.26945	11.8967	41.63	6.49885	45.9718	0.42027
Dargegne	4190	2468	1058	1	2012-12-09	Dry season	1	21.4	3	76.1111	13.9012	244.643	1.37482	13	37.2222	5.43682	34.715	0.331102	33.5806	3.6835	46.4962	0.212127
Dargegne	4191	2595	1113	1	2012-12-09	Dry season	1	21	6	60.8889	12.7051	210.769	1.25987	13.6	61.3333	8.66049	68.3168	0.578531	48.9843	4.75468	64.8322	0.277643
Dargegne	4192	2595	1114	2	2012-12-09	Dry season	1	20.8	1	67.4444	13.5842	252.917	1.40118	12.8	48.1111	7.10948	51.1216	0.458794	17.9853	2.24424	25.2919	0.125264
Dargegne	4193	2595	1117	1	2012-12-11	Dry season	1	23	5	60	12.6134	207.692	1.24881	11.0944	34.382	5.65593	38.6798	0.36333	72.6831	6.66618	117.924	0.432765
Dargegne	4195	2435	478	1	2012-12-11	Dry season	1	28	6	71.1111	13.6853	246.154	1.37968
Dargegne	4196	2435	455	2	2012-12-11	Dry season	1	25.4	9	73.3333	13.8823	253.846	1.4041
Dargegne	4197	2595	1091	1	2012-12-11	Dry season	1	23	6	73.3333	13.6602	235.714	1.34566	11.6989	25.5431	4.03799	24.4561	0.243092	35.2382	4.02536	54.2179	0.240665
Dargegne	4198	2595	2732	1	2012-12-11	Dry season	1	23.2	1	64.4444	13.5478	263.636	1.43443	12.1101	45.6679	7.03477	51.3764	0.460666	30.7344	3.57033	45.6824	0.209033
Dargegne	4199	2595	1086	1	2012-12-12	Dry season	1	23.2	3	69.6667	13.7883	261.25	1.42711	11.9593	36.548	5.68308	37.9391	0.35738	39.623	4.33828	59.6366	0.25985
Dargegne	4200	2513		2	2012-12-12	Dry season	1	21		71.8889	13.5317	231.071	1.33018
Dargegne	4201	2513	604	1	2012-12-12	Dry season	1	22	3	76.4444	13.9296	245.714	1.37827
Dargegne	4202	2513	587	1	2012-12-13	Dry season	1	21	4	72.7778	14.0647	272.917	1.46243
Dargegne	4208	2590	340	1	2012-12-13	Dry season	1	22	2	68.2222	13.1954	219.286	1.28991	11.3909	27.2323	4.39204	27.4151	0.2692	25.8075	3.22047	40.7812	0.190021
Dargegne	4209	2590	1833	1	2012-12-13	Dry season	1	21.8	1	70.4444	13.6252	243.846	1.37225	11.6	29.5556	4.70214	29.7539	0.289411	58.0739	5.70658	90.1146	0.356921
Dargegne	4210	2590	1737	2	2012-12-13	Dry season	1	20.8		65.8889	12.9733	211.786	1.2635	11.3909	29.5657	4.76836	30.4801	0.295611	36.9492	4.22081	58.3873	0.255485
Dargegne	4211	2590	339	1	2012-12-14	Dry season	1	21.6	5	58.3333	12.2059	187.5	1.17339	11.8492	42.2131	6.60969	47.1948	0.429541	43.3165	4.6419	65.8018	0.280902
Dargegne	4212	2590	343	1	2012-12-14	Dry season	1	20.2	6	58.3333	12.6815	218.75	1.28804	11.4492	42.2131	6.78214	49.6625	0.448014	36.6315	4.18433	57.5908	0.252684
Dargegne	4213	2590	345	2	2012-12-14	Dry season	1	21	5	62.5556	12.8741	216.538	1.28031	11.059	31.4335	5.18329	34.3744	0.328289	49.9377	5.27082	81.2802	0.330485
Dargegne	4214	2590	338	2	2012-12-15	Dry season	1	24	3	59	12.5089	204.231	1.23624	12.0945	46.4945	7.16903	52.9015	0.471804	31.9292	3.67798	47.5195	0.215995
Dargegne	4215	2590	2486	2	2012-12-15	Dry season	1	18		61	12.9575	228.75	1.32236	11.8945	44.4945	6.94699	50.7542	0.456089	39.7283	4.35767	60.121	0.261533
Dargegne	4216	2590	2417	1	2012-12-15	Dry season	1	19.4	1	61	13.2095	249.545	1.39051	11.6945	44.4945	7.03591	52.0742	0.465776	34.1575	3.93449	52.5747	0.234713
Dargegne	4217	2590	1736	1	2012-12-15	Dry season	1	20	2	61	12.7165	211.154	1.26124
Dargegne	4218	2590	2493	1	2012-12-19	Dry season	1	20.4		74.7778	14.237	280.417	1.48455	12.5124	37.5818	5.64902	37.0467	0.350168	41.8666	4.41885	60.2284	0.261906
Dargegne	4219	2590	3076	2	2012-12-19	Dry season	1	21	1	74.7778	14.0075	258.846	1.41969	10.8921	17.3571	2.89495	16.7431	0.172007	47.5223	5.13183	78.5339	0.322005
Dargegne	4220	2590	1621	1	2012-12-19	Dry season	1	21.2	3	72.5556	14.0453	272.083	1.45994	11.7034	30.8152	4.87004	31.0568	0.300512	57.5026	5.65034	88.4401	0.352006
Dargegne	4221	2679	2494	2	2012-12-19	Dry season	1	20		70.3333	14.0912	287.727	1.5057	12.5146	44.2734	6.65396	46.7129	0.425897	36.2864	3.98005	52.1914	0.233316
Dargegne	4222	2571	853	1	2012-12-20	Dry season	1	23	8					12.1559					66.1239	6.08711	97.9136	0.379256
Dargegne	4223	2571	848	1	2012-12-23	Dry season	1	21.2	4	75.8889	13.8822	243.929	1.37252	12.1103	27.5594	4.24524	25.7564	0.254641	42.9798	4.57086	63.8822	0.274432
Dargegne	4224	2571	843	1	2012-12-23	Dry season	1	21	5	71.2222	13.6953	246.538	1.38092	11.2897	25.3295	4.1126	25.3014	0.250613	40.8572	4.55371	65.1419	0.278686
Dargegne	4225	2571	840	1	2012-12-23	Dry season	1	21	6	69	13.4933	238.846	1.35597	11.0828	25.2529	4.15743	25.7975	0.255004	49.8058	5.2569	80.8918	0.329294
Dargegne	4227	2571	1870	2	2012-12-23	Dry season	1	20		66.6667	13.5114	250	1.39196	11.7103	36.7816	5.81037	39.4089	0.369157	35.1806	4.0186	54.0762	0.240154
Dargegne	4228	2571	1504	2	2012-12-26	Dry season	1	22.4	2	78.5556	14.7866	321.364	1.59814	11.583	25.6998	4.09321	24.9512	0.247504	41.4621	4.54774	64.4323	0.276294
Dargegne	4230	2459	2927	2	2012-12-26	Dry season	1	26		70.8889	13.4415	227.857	1.31934	12.0459	31.8434	4.92481	31.219	0.301886	33.3103	3.80513	49.7751	0.224425
Dargegne	4231	2465	684	2	2012-12-26	Dry season	1	24		66.6667	13.0481	214.286	1.27237	11.6525	31.694	5.02532	32.4143	0.311962	35.4961	4.05482	54.8322	0.242873
Dargegne	4232	2465	680	2	2012-12-26	Dry season	1	23.2	6	62.5556	12.6443	201.071	1.22464	10.6689	24.8761	4.214	26.5582	0.261702	34.2756	4.12343	57.8282	0.253521
Dargegne	4233	2465	673	2	2012-12-27	Dry season	1	23	3	52.6667	11.5746	169.286	1.10067	11.8989	48.4322	7.5597	57.8104	0.506915	35.2411	3.99246	53.3109	0.237387
Dargegne	4234	2465	2600	1	2012-12-27	Dry season	1	20.8	1	59	12.5089	204.231	1.23624	11.3033	37.7033	6.11611	42.8988	0.39663	26.2973	3.2815	41.8773	0.194329
Dargegne	4235	2465	661	2	2012-12-27	Dry season	1	23.4	3	65.2222	13.3742	244.583	1.37463	10.7077	27.0855	4.57577	29.4763	0.287031	38.0599	4.43713	63.98	0.274763
Dargegne	4236	2465	679	2	2012-12-29	Dry season	1	20.8	6	60.2222	13.1308	246.364	1.38035	12	48.6667	7.54824	57.4803	0.504589	33.5745	3.83504	50.3617	0.226596
Dargegne	4237	2576	279	2	2012-12-29	Dry season	1	27	4	64.5556	12.8434	207.5	1.24812	14	59.8889	8.27466	62.6016	0.540148	44.7375	4.39617	57.5196	0.252433
Dargegne	4239	2576	271	1	2012-12-29	Dry season	1	25	2	73.1111	13.8628	253.077	1.40168	12.2	33.5556	5.14037	32.8976	0.31601
Dargegne	4240	2576	1839	2	2012-12-29	Dry season	1	23	2	68.7778	13.2473	221.071	1.2961	12	33.4444	5.18726	33.4816	0.320882	55.8486	5.48801	83.7729	0.338073
Dargegne	4241	2662	1432	2	2012-12-29	Dry season	1		2
Dargegne	4242	2662	2228	2	2012-12-30	Dry season	1	25	1	69.5556	13.3194	223.571	1.30472	13.4592	48.8802	6.95614	48.5565	0.439772	58.8835	5.42058	78.7492	0.322674
Dargegne	4243	2662	2290	1	2012-12-30	Dry season	1	24.2	5	67.4444	13.1221	216.786	1.28117	13.057	46.522	6.77293	47.2039	0.429609	27.6932	3.16347	38.1771	0.179648
Dargegne	4244	2662	1420	2	2012-12-30	Dry season	1	24	4	71.7778	13.5217	230.714	1.32898	12.0514	31.0155	4.79514	30.1447	0.292752	43.3073	4.60569	64.6838	0.277143
Dargegne	4245	2662	2313	1	2012-12-31	Dry season	1	22	1	65.8889	12.9733	211.786	1.2635	12.3056	39.7291	6.04688	40.9578	0.381434	54.1507	5.32117	79.2088	0.324101
Dargegne	4246	2662	2028	1	2012-12-31	Dry season	1	23	2	63.7778	12.9956	220.769	1.29506	11.2966	32.8514	5.33142	35.4512	0.337157	48.6176	5.13149	77.4671	0.318675
Dargegne	4247	2636	2802	1	2012-12-31	Dry season	1	24		72.5556	13.5913	233.214	1.33735	11.9011	28.568	4.45851	27.5576	0.270442	45.2563	4.77681	68.4484	0.2897
Dargegne	4248	2636	2566	1	2012-12-31	Dry season	1	21.8		68.1111	13.4109	235.769	1.34584	13.3191	50.99	7.31356	52.567	0.469371	48.5233	4.7681	65.5765	0.280146
Dargegne	4249	2636	516	2	2012-12-31	Dry season	1	22.8	4	65.8889	12.9733	211.786	1.2635	12.1034	37.4819	5.77619	38.6411	0.363021	48.5893	4.97989	72.2615	0.302135
Dargegne	4250	2636	333	1	2012-12-31	Dry season	1	20	5	65.8889	13.2008	228.077	1.32009	12.3079	41.9763	6.38803	44.2892	0.407388	48.5705	4.94225	71.0333	0.29816
Dargegne	4251	2626	2102	1	2012-12-31	Dry season	1	21.8	2	72.5556	13.5913	233.214	1.33735	13.3169	44.2984	6.35458	42.7316	0.395328	15.1078	1.88528	20.4208	0.103235
Dargegne	4252	2626	2715	1	2012-12-31	Dry season	1	22	2	76.8889	13.9673	247.143	1.38285
Dargegne	4253	2626	2103	1	2012-12-31	Dry season	1	20	7	65.8889	13.2008	228.077	1.32009	12.9146	48.7179	7.15117	51.4022	0.460855	28.4872	3.2541	39.7047	0.185756
Dargegne	4254	2626	2716	2	2013-01-01	Dry season	1	22.4	2	66.6667	13.0481	214.286	1.27237	13.3763	50.8475	7.26972	52.0031	0.465256	20.3486	2.42633	27.3824	0.134457
Dargegne	4255	2626	984	1	2013-01-01	Dry season	1	22	2	64.4444	13.061	223.077	1.30302	12.1593	41.7702	6.41483	44.7538	0.41096	37.6385	4.14664	55.718	0.246043
Dargegne	4256	2626	1191	1	2013-01-01	Dry season	1	23	3	75.5556	13.8536	242.857	1.36905	13.3763	41.9586	5.99887	39.3362	0.368577
Dargegne	4257	2626	1920	1	2013-01-01	Dry season	1	22.4	1	71.1111	13.4616	228.571	1.32176
Dargegne	4258	2626	1919	1	2013-01-01	Dry season	1	20.6		68.8889	13.483	238.462	1.35471	12.9729	46.3653	6.78291	47.4191	0.431233	57.1317	5.39471	79.2708	0.324293
Dargegne	4259	2529	412	1	2013-01-06	Dry season	1	24.8	4	76.3333	13.9202	245.357	1.37712	15.7836	67.929	8.57828	63.2224	0.544382
Dargegne	4260	2529	2025	2	2013-01-06	Dry season	1	23.6	2	63.8889	13.0065	221.154	1.29639	11.8459	38.8434	6.08332	41.8671	0.388578	60.0502	5.78286	91.2471	0.36022
Dargegne	4261	2529	2001	2	2013-01-06	Dry season	1	24.8	2	72.1111	13.5516	231.786	1.33258	13.0295	41.5501	6.05865	40.253	0.375865	62.3849	5.70726	86.1835	0.345312
Dargegne	4262	2529	2244	1	2013-01-06	Dry season	1	23.2	2	68	13.4005	235.385	1.34456	14.6	65.3333	8.74722	67.4312	0.572669	52.5488	4.83735	64.7862	0.277488
Dargegne	4263	2529	1457	2	2013-01-06	Dry season	1	24		68	13.1745	218.571	1.28742	14.9967	67.5191	8.85992	68.1247	0.577262	62.5976	5.39552	75.1335	0.311321
Dargegne	4264	2529	2629	2	2013-01-08	Dry season	1	24.8	1	73.6667	13.6895	236.786	1.3492	15.7282	69.9797	8.86061	66.7887	0.568397	71.9039	5.80326	82.2899	0.333571
Dargegne	4265	2529	2097	2	2013-01-08	Dry season	1	23	1	65.2222	13.1366	225.769	1.31224	18.3127	109.363	12.354	116.207	0.856739	9.63942	1.01742	9.47481	0.0502913
Dargegne	4266	2681	1794	1	2013-01-08	Dry season	1	22	2	75.7778	13.8727	243.571	1.37136	12.7448	34.7195	5.14724	32.4818	0.312528	51.7111	5.08144	73.034	0.304621
Dargegne	4267	2681	1500	2	2013-01-09	Dry season	1	23	2	66	13.2115	228.462	1.32139	12	38.4444	5.96276	40.5152	0.37794	66.9933	6.16703	100.49	0.386441
Dargegne	4269	2529	1647	1	2013-01-09	Dry season	1	24	2	78.7778	14.1256	253.214	1.40212	16	67.8889	8.48611	61.7796	0.534516	67.0513	5.49837	75.4327	0.31227
Dargegne	4270	2529	2000	1	2013-01-09	Dry season	1	23.4	2	61.6667	12.5541	198.214	1.21405	14.4	67.2222	9.09371	72.4551	0.605519	31.3736	3.31149	39.217	0.183813
Dargegne	4271	2529	2627	1	2013-01-09	Dry season	1	24	1	80.8889	14.2986	260	1.42326	16.2	68	8.42117	60.7143	0.527176	32.5153	3.19514	36.1281	0.171348
Dargegne	4272	2529	1762	2	2013-01-09	Dry season	1	22	2	66	13.4484	247.5	1.38399	14	62.8889	8.68916	67.8657	0.575549	42.5153	4.23555	54.6625	0.242264
Dargegne	4273	2529	379	2	2013-01-09	Dry season	1	24		66	13.2115	228.462	1.32139	14.4	65.1111	8.80812	68.6183	0.580519	53.66	4.93964	67.0749	0.285151
Dargegne	4274	2529	2584	2	2013-01-09	Dry season	1	21.8	1	63.7778	13.2343	239.167	1.35702	12	42.8889	6.6521	47.4201	0.431241	44.7131	4.71928	67.0696	0.285133
Dargegne	4275	2593	529	1	2013-01-10	Dry season	1	22	4	71	13.4515	228.214	1.32055	14.6659	60.8436	8.11863	59.5857	0.519345	47.7229	4.50635	58.572	0.256132
Dargegne	4276	2593	1627	1	2013-01-12	Dry season	1	22.8		70.3333	13.3908	226.071	1.31327	14.1898	56.2203	7.68972	55.4198	0.489955	34.1909	3.56928	43.3717	0.20015
Dargegne	4278	2593	2730	1	2013-01-12	Dry season	1	22		68.1111	13.4109	235.769	1.34584	13.3797	51.6629	7.38491	53.2607	0.474411	48.1869	4.73504	64.827	0.277626
Dargegne	4279	2593	564	1	2013-01-12	Dry season	1	24.4	5	79.1111	14.1532	254.286	1.40548	15.4102	61.0019	7.8431	55.3445	0.489416	52.5015	4.71563	61.3249	0.265695
Dargegne	4280	2593	553	1	2013-01-12	Dry season	1	23	6	76.8889	13.9673	247.143	1.38285	15.2068	60.9642	7.91675	56.4484	0.497284	55.8598	4.9574	66.1202	0.281968
Dargegne	4281	2593	2229	1	2013-01-14	Dry season	1	21.8	1	67.4444	13.3485	233.462	1.33817	13.7086	55.9841	7.85816	58.115	0.509058
Dargegne	4282	2593	557	2	2013-01-14	Dry season	1	22.8	3	62.8889	13.1469	235.833	1.34605	12.48	49.1111	7.39637	54.8387	0.485793	43.1606	4.52154	62.2508	0.268874
Dargegne	4283	2552	2317	2	2013-01-14	Dry season	1	28.8	3	71.8889	13.5317	231.071	1.33018	14.5257	58.3968	7.84849	56.6959	0.499041	52.9585	4.87515	65.6252	0.28031
Dargegne	4284	2552	1663	1	2013-01-14	Dry season	1	23	3	76.4444	14.1495	264.615	1.43741	15.1486	62.9841	8.20262	59.7951	0.520802	56.1862	4.98629	66.7622	0.28411
Dargegne	4285	2552	1561	1	2013-01-14	Dry season	1	21.8	4	69.6667	13.7883	261.25	1.42711	14.3314	62.9048	8.54017	65.2991	0.558429	35.1032	3.62373	44.0889	0.202922
Dargegne	4286	2552	216	2	2013-01-14	Dry season	1	24		69.6667	13.3297	223.929	1.30595	14.1143	56.0476	7.69685	55.6151	0.49135	46.3309	4.49162	59.086	0.25793
Dargegne	4287	2552	185	1	2013-01-14	Dry season	1	23.8	5	69.6667	13.5545	241.154	1.36351	13.9143	56.0476	7.77968	56.8691	0.500268	42.9884	4.28277	55.6113	0.245662
Dargegne	4288	2552	228	1	2013-01-14	Dry season	1	23	6	67.4444	13.5842	252.917	1.40118	13.3029	53.6984	7.70908	57.0585	0.501609	48.6166	4.77718	65.7828	0.280838
Dargegne	4289	2552	2575	2	2013-01-14	Dry season	1	25	2	76.4444	13.9296	245.714	1.37827	15.3486	62.9841	8.12232	58.5596	0.512178
Dargegne	4290	2636	1044	2	2013-02-12	Dry season	1	23.4	4	55.6667	12.1495	192.692	1.19328	13.8131	68.9235	9.61941	81.5127	0.662395
Dargegne	4291	2636	1999	1	2013-02-13	Dry season	1	24	4	56.2222	11.9768	180.714	1.14685	13.2835	60.2613	8.66071	69.0015	0.583041
Dargegne	4295	2571		1	2013-02-13	Dry season	1	24		58.3333	12.2059	187.5	1.17339	12.0967	44.9634	6.932	50.2696	0.452512
Dargegne	4296	2468	2536	1	2013-02-13	Dry season	1	22		55.2222	11.7526	171.379	1.10927	11.7022	42.58	6.72984	48.6937	0.440798	35.2183	4.02313	54.1718	0.240498
Dargegne	4297	2468	1035	1	2013-02-13	Dry season	1	21.8	6	56.2222	12.4553	210.833	1.2601	12.6857	58.0635	8.63807	70.0498	0.589912	38.6752	4.14435	54.877	0.243034
Dargegne	4298	2595	1089	2	2013-02-13	Dry season	1	20	2	47.8889	11.2364	165.769	1.08606	11.5011	51.0122	8.16807	66.4414	0.566081	41.2953	4.54951	64.63	0.276961
Dargegne	4299	2595	1125	1	2013-02-13	Dry season	1	22.4	3	50	11.4955	173.077	1.1162	11.8967	53.2967	8.32014	67.5592	0.573518	41.9414	4.52916	63.4583	0.272993
Dargegne	4300	2595	2808	2	2013-02-14	Dry season	1	18	1	61	13.2095	249.545	1.39051	11.747	45.0773	7.10418	52.7563	0.470749	24.0504	2.99563	36.8527	0.174297
Dargegne	4301	2513	1537	2	2013-02-17	Dry season	1	20		53.2222	11.5252	165.172	1.08357	8.66404	10.8227	2.14312	12.6664	0.132512	36.4986	4.73337	75.8277	0.313519
Dargegne	4302	2513	2225	1	2013-02-17	Dry season	1	23		63	13.1579	236.25	1.34743
Dargegne	4304	2529	399	1	2013-02-17	Dry season	1	20	8	67.4444	13.1221	216.786	1.28117	13.3169	49.4095	7.08776	50.1336	0.451506
Dargegne	4305	2529	449	1	2013-02-17	Dry season	1	23.4	1	69.5556	13.3194	223.571	1.30472	12.9124	42.804	6.28391	42.5205	0.393684	28.4967	3.25525	39.7247	0.185836
Dargegne	4306	2529	2198	2	2013-02-17	Dry season	1	23.6	3	60.8889	12.4743	195.714	1.20469	14.1258	64.9538	8.91444	70.602	0.593514	15.0701	1.81297	19.2032	0.0975887
Dargegne	4307	2529	2220	2	2013-02-17	Dry season	1	20.2	2	63	12.9185	218.077	1.28569	12.5101	47.1124	7.08254	51.271	0.459892	41.8761	4.41993	60.2528	0.26199
Dargegne	4308	2529	398	2	2013-02-17	Dry season	1	22	6	63	12.689	202.5	1.2299	12.7101	47.1124	6.99879	50.0604	0.450964	39.6477	4.2165	56.1489	0.247578
Dargegne	4309	2529	381	1	2013-02-22	Dry season	1	21.8	5	66	12.9841	212.143	1.26477	13.8289	56.5434	7.8848	58.2254	0.509834	56.8297	5.23151	73.9707	0.30762
Dargegne	4310	2529	1800	2	2013-02-22	Dry season	1	22	3	55.6667	12.3946	208.75	1.25262	13.4289	66.8767	9.53332	81.2267	0.660643
Dargegne	4311	2529	2587	1	2013-02-22	Dry season	1	22.6	1	66	13.4484	247.5	1.38399	14.4694	68.104	9.17986	73.4936	0.612189	30.9944	3.27133	38.5572	0.181174
Dargegne	4312	2529	2196	1	2013-02-23	Dry season	1	22	4	58.3333	12.2059	187.5	1.17339	14.1023	67.2481	9.24085	75.1842	0.622964	39.9947	4.03364	51.0487	0.229129
Dargegne	4313	2529	410	1	2013-02-23	Dry season	1	23	5	68.7778	13.7073	257.917	1.41681	14.7488	68.4315	9.0926	71.6978	0.600628	28.3276	3.01249	34.572	0.164961
Dargegne	4315	2529	1798	2	2013-02-23	Dry season	1	21	2	60.4444	12.9009	226.667	1.3153	14.3302	72.1137	9.79102	82.7836	0.670147	54.0506	4.97551	67.8922	0.287862
Dargegne	4316	2529	2148	1	2013-02-23	Dry season	1	22	2	68.7778	13.7073	257.917	1.41681	14.7488	68.4315	9.0926	71.6978	0.600628	35.0126	3.56261	42.7306	0.19766
Dargegne	4317	2529	386	1	2013-02-23	Dry season	1	23	3	54.2222	11.9881	187.692	1.17413	13.2744	64.3824	9.25776	77.4655	0.63734	37.6299	3.97176	51.0258	0.229045
Dargegne	4318	2529	397	1	2013-02-26	Dry season	1	22	6	62.3333	13.0917	233.75	1.33914
Dargegne	4319	2681	2372	1	2013-02-26	Dry season	1	23	1	60.2222	12.6365	208.462	1.25159	12.857	53.7443	7.91549	60.3115	0.524387	46.634	4.71158	65.2884	0.279179
Dargegne	4320	2681	253	1	2013-02-26	Dry season	1	24	6	58.1111	12.4147	201.154	1.22495	12.0525	46.9168	7.25304	53.9274	0.479234	44.4183	4.68826	66.3371	0.282692
Dargegne	4321	2435	1968	1	2013-02-26	Dry season	1	23	2	58.1111	12.1821	186.786	1.17063	12.4536	49.1515	7.4142	55.0888	0.487586	64.4701	5.93486	93.1825	0.365814
Dargegne	4322	2435	2625	2	2013-02-26	Dry season	1	22.8	1	68.7778	13.4728	238.077	1.35345	12.857	45.1887	6.65542	46.2683	0.422525	65.5748	5.92565	91.8058	0.361841
Dargegne	4323	2435	1929	1	2013-03-01	Short rainy season	1	21	3	62.2222	13.0806	233.333	1.33775	12.2182	46.8687	7.17179	52.7273	0.470537	43.5009	4.59134	64.0862	0.275123
Dargegne	4324	2435	2072	2	2013-03-01	Short rainy season	1	22	4	62.2222	13.3314	254.545	1.4063	12.4273	51.4141	7.76785	59.324	0.517522	53.484	5.25536	77.4677	0.318677
Dargegne	4325	2571	1683	1	2013-03-01	Short rainy season	1	22.8	2	67.5556	13.1326	217.143	1.28242
Dargegne	4327	2593	483	2	2013-03-05	Short rainy season	1	22	7	57.7778	12.1463	185.714	1.16647	13.0295	55.8834	8.14867	62.8689	0.541972	50.1291	4.92598	69.2523	0.292345
Dargegne	4328	2593	542	2	2013-03-05	Short rainy season	1	22.8	4	55.6667	11.9154	178.929	1.13976	12.8328	55.8087	8.23117	64.3123	0.551776	44.537	4.56457	62.4702	0.269625
Dargegne	4329	2593	2402	2	2013-03-05	Short rainy season	1	21	1	53.5556	11.9125	185.385	1.16519	12.6328	57.9199	8.64377	70.2532	0.591241	49.8179	4.97216	70.9836	0.297999
Dargegne	4330	2593	482	1	2013-03-05	Short rainy season	1	22	8	57.7778	12.6227	216.667	1.28076	12.4328	53.6976	8.11015	63.5893	0.546876	64.2623	5.92649	93.038	0.365398
Dargegne	4331	2593	551	1	2013-03-08	Short rainy season	1	22.4	3	55.3333	12.3579	207.5	1.24812	12	51.3333	7.96184	62.6016	0.540148	43.5989	4.63651	65.3984	0.279548
Dargegne	4332	2593	2549	1	2013-03-09	Short rainy season	1	21.6	1	64.5556	13.0718	223.462	1.30434	13.2592	53.8802	7.75427	57.6601	0.505857	26.5727	3.03541	36.0737	0.171126
Dargegne	4333	2459	2929	1	2013-03-09	Short rainy season	1	24.2		68.7778	13.7073	257.917	1.41681	12.657	45.1887	6.73414	47.3456	0.430678	57.7756	5.49096	82.165	0.33319
Dargegne	4334	2459	2926	2	2013-03-10	Short rainy season	1	23	3	67.4444	13.1221	216.786	1.28117	12.9124	44.9151	6.59384	45.5734	0.417234	39.6383	4.18383	55.2563	0.244393
Dargegne	4336	2679	622	2	2013-03-10	Short rainy season	1	22	2	43.4444	10.6598	150.385	1.01981	11.2966	53.1848	8.63129	73.5273	0.612405	48.6176	5.13149	77.4671	0.318675
Dargegne	4337	2679	1020	2	2013-03-10	Short rainy season	1	21	3	52.2222	12.0064	195.833	1.20514	12.5124	60.1373	9.0394	76.2304	0.62958	53.0083	5.20871	76.2565	0.314872
Dargegne	4346	2648	789	1	2013-03-18	Short rainy season	1			55.6667	12.1495	192.692	1.19328	12.0525	49.3613	7.63094	58.3773	0.5109	44.4183	4.68826	66.3371	0.282692
Dargegne	4347	2648	773	1	2013-03-19	Short rainy season	1		8	62.5556	12.6443	201.071	1.22464	12.7101	47.5568	7.06481	50.7724	0.456224	38.5336	4.12934	54.571	0.241935
Dargegne	4348	2648	2526	2	2013-03-19	Short rainy season	1		1	64.5556	12.8434	207.5	1.24812	12.9124	47.804	7.01795	49.9693	0.45029	50.7799	4.98994	70.7879	0.297362
Dargegne	4349	2648	770	1	2013-03-21	Short rainy season	1		4	68.1111	13.185	218.929	1.28866	18.9591	111.434	12.2647	112.308	0.836519	-2.86797	-0.322257	-2.72288	-0.0153369
Dargegne	4350	2451		2	2013-03-22	Short rainy season	1	21		60.2222	12.8781	225.833	1.31246	13.0971	58.6349	8.51675	67.4826	0.573011	38.6178	4.07595	53.0742	0.236529
Dargegne	4357	2649	95	2	2013-03-23	Short rainy season	1			50	12.0064	204.545	1.23739	11.3034	51.1494	8.29722	68.7082	0.581111	37.4442	4.27706	59.6275	0.259818
Dargegne	4362	2647	1076	2	2013-03-23	Short rainy season	1		2	68.4444	14.0476	293.333	1.52165	12.7552	49.9464	7.40013	54.421	0.482791	40.5222	4.27682	57.1847	0.251251
Dargegne	4363	2647	815	1	2013-03-23	Short rainy season	1		1	69.5556	13.3194	223.571	1.30472	13.1448	45.387	6.57454	45.0864	0.41351	30.5477	3.40474	41.8307	0.194147
Dargegne	4364	2647	1285	2	2013-03-24	Short rainy season	1		2	68.1111	13.185	218.929	1.28866	12.3723	38.2473	5.79781	38.5471	0.362267	53.7805	5.28479	78.2436	0.3211
Dargegne	4365	2647	1286	1	2013-03-25	Short rainy season	1		5	64.4444	13.2992	241.667	1.36518	12.2372	44.8579	6.8561	49.2343	0.44483	40.0527	4.32512	58.9145	0.257331
Dargegne	4366	2647	1259	2	2013-03-25	Short rainy season	1		5	62.2222	13.0806	233.333	1.33775	12.6558	51.7313	7.70967	58.1977	0.509639	53.3255	5.20442	75.8433	0.313568
Dargegne	4367	2450	2202	2	2013-03-25	Short rainy season	1	22	1	68.8889	13.483	238.462	1.35471	13.0651	47.3902	6.8961	48.4672	0.439105	49.9343	4.90675	68.7953	0.290842
Dargegne	4368	2647	1064	2	2013-03-25	Short rainy season	1		5	71.1111	13.4616	228.571	1.32176	14.5209	59.1214	7.94784	57.8362	0.507097	30.7018	3.24058	38.0576	0.179167
Dargegne	4369	2647	1656	2	2013-03-25	Short rainy season	1			68.8889	13.483	238.462	1.35471	14.3209	61.3437	8.33281	62.7378	0.541078	29.5876	3.17061	37.1887	0.17566
Dargegne	4370	2450	836	1	2013-03-25	Short rainy season	1	23	7	68.8889	13.2577	221.429	1.29734	13.893	54.3669	7.55505	54.3669	0.482402	34.1902	3.60878	44.2973	0.203725
Dargegne	4373	2450	2553	2	2013-03-25	Short rainy season	1	22.8	1	68.8889	13.7175	258.333	1.4181	13.7023	56.6925	7.96031	59.3294	0.517559	33.6119	3.58737	44.1541	0.203174
Dargegne	4374	2450	2414	2	2013-03-25	Short rainy season	1	22	1	68.8889	13.483	238.462	1.35471	14.1116	59.0181	8.10592	60.3594	0.524719	43.5298	4.29295	55.5242	0.245351
Dargegne	4375	2635	1199	2	2013-03-27	Short rainy season	1		2	79.5556	15.3617	397.778	1.78332	13.0235	45.1503	6.58589	45.3519	0.415542	39.0359	4.11983	53.9521	0.239706
Dargegne	4376	2635	2136	2	2013-03-27	Short rainy season	1			68.2222	13.6563	255.833	1.41032	12.1412	40.0131	6.15186	42.1683	0.390935
Dargegne	4377	2635	2155	1	2013-03-28	Short rainy season	1		1	66.6667	13.7578	272.727	1.46186
Dargegne	4378	2635	1255	2	2013-03-28	Short rainy season	1			66.6667	13.0481	214.286	1.27237
Dargegne	4381	2655	1845	2	2013-03-28	Short rainy season	1		4	64.3333	13.2884	241.25	1.36383
Dargegne	4382	2648	4027	2	2013-03-28	Short rainy season	1		1	71.2222	13.4717	228.929	1.32297
Dargegne	4383	2648	4029	1	2013-03-28	Short rainy season	1		1	71.2222	13.6953	246.538	1.38092
Dargegne	4384	2648	2663	1	2013-03-30	Short rainy season	1			75.3333	13.8345	242.143	1.36673	13.4105	42.5614	6.0734	39.9846	0.373736
Dargegne	4385	2648	1637	2	2013-03-30	Short rainy season	1			68.2222	13.4212	236.154	1.34711	12.6421	43.3567	6.46684	44.6465	0.410136
Dargegne	4386	2648	4024	2	2013-03-31	Short rainy season	1		1	71.4444	14.1893	292.273	1.51865	12.2952	40.7249	6.20236	42.4709	0.393297
Dargegne	4387	2648	4021	2	2013-03-31	Short rainy season	1		1	73.7778	14.3908	301.818	1.54537	13.0571	46.8571	6.82165	47.7052	0.433387
Dargegne	4388	2465	668	1	2013-03-31	Short rainy season	1	20	4	58.3333	12.6815	218.75	1.28804	12.3048	51.7196	7.87227	60.8466	0.52809
Dargegne	4391	2465	2803	2	2013-03-31	Short rainy season	1	22	1	65.1111	13.1258	225.385	1.31093	13.6476	57.6402	8.1177	61.3194	0.531351	29.9858	3.28911	39.5486	0.185135
Dargegne	4395	2626	2720	2	2013-03-31	Short rainy season	2	21	2	68.8889	13.483	238.462	1.35471	11.7429	32.6984	5.15462	33.4416	0.320548	43.9103	4.70542	67.3077	0.285925
Dargegne	4396	2626	2720	1	2013-03-31	Short rainy season	2	22	2	68.8889	13.7175	258.333	1.4181	12.3048	41.164	6.2656	43.0786	0.398027
Dargegne	4399	2552	213	2	2013-03-31	Short rainy season	1	22	2	77.1111	14.2055	266.923	1.44442	14.219	51.9894	7.10006	49.0466	0.443432	32.382	3.41785	40.9926	0.190854
Dargegne	4400	2552	2901	2	2013-03-31	Short rainy season	1	21.4	2	83.3333	14.4941	267.857	1.44725	14.9905	52.1164	6.84089	45.5386	0.416968	40.349	3.9381	48.4496	0.219486
Dargegne	4401	2552	2753	2	2013-04-02	Dry season	1	23	5	78.7778	14.5698	295.417	1.52752	14.1433	51.7035	7.08935	49.0339	0.443337	31.6916	3.37023	40.3334	0.188251
Dargegne	4402	2552	2985	2	2013-04-03	Dry season	1	20	1	81.6667	14.5773	282.692	1.49118	14.0194	45.2151	6.24075	40.898	0.380963	37.1101	3.82408	47.6471	0.216475
Dargegne	4403	2552	164	1	2013-04-03	Dry season	1	22	9	92.4444	15.1811	297.143	1.53236	15.7677	51.6416	6.52638	41.7962	0.388023	12.8667	1.46724	14.6882	0.0761374
Dargegne	4404	2552	2744	2	2013-04-03	Dry season	1	21	6	73.1111	14.3338	299.091	1.5378	11.7226	32.6953	5.16082	33.5146	0.321156
Dargegne	4405	2552	1660	2	2013-04-03	Dry season	1	23	2	75.2222	14.5128	307.727	1.56159	12.4581	38.7563	5.84459	38.8859	0.364981	23.2305	2.8197	33.5646	0.160786
Dargegne	4407	2436	2821	1	2013-04-19	Dry season	1	23.8	1	61.8889	12.5768	198.929	1.2167	11.8989	39.21	6.12022	42.1613	0.39088	45.2686	4.77811	68.4799	0.289803
Dargegne	4408	2437	2144	1	2013-04-30	Dry season	1	20	2	72.1111	13.5516	231.786	1.33258	13.7474	49.5263	6.93699	47.9803	0.435454	12.7161	1.58681	16.6497	0.0855585
Dargegne	4409	2529	3151	2	2013-05-12	Dry season	1	20.2	1	62.5556	12.8741	216.538	1.28031	15.7461	83.5119	10.565	91.3252	0.720894	35.0402	3.44319	40.0559	0.187151
Dargegne	4410	2529	387	2	2013-05-12	Dry season	1	22	6	58.3333	12.4384	201.923	1.22778	14.9371	78.7453	10.364	90.2813	0.714815	30.6212	3.18435	36.9003	0.17449
Dargegne	4414	2529	405	2	2013-05-16	Dry season	1	21.4	8	65.2222	12.9087	209.643	1.25583	14.1793	61.2146	8.37748	63.5445	0.546572	44.8555	4.37794	56.942	0.250392
Dargegne	4415	2529	2806	1	2013-05-16	Dry season	1	22	2	73.8889	13.9307	255.769	1.41012	16.8759	84.7318	10.1765	82.4418	0.668068	15.3936	1.64957	16.419	0.0844585
Dargegne	4417	2529	394	1	2013-05-16	Dry season	1	21.2	5	69.5556	13.3194	223.571	1.30472	16.4552	82.1686	10.0572	81.6244	0.663079	24.1379	2.47829	26.404	0.130174
Dargegne	4418	2529	2097	2	2013-05-18	Dry season	1	20.4	2	62.2222	12.8406	215.385	1.27625	15.3674	79.6382	10.2605	87.4078	0.697908	32.687	3.30247	38.2865	0.180088
Dargegne	4419	2451	81	1	2013-05-25	Dry season	1	20	1	60.4444	12.4283	194.286	1.19931	13.8455	62.2828	8.67737	68.0274	0.576618	27.5253	3.04869	35.7846	0.169944
Dargegne	4420	2451	1782	1	2013-05-26	Dry season	1	21		59	12.5089	204.231	1.23624	13.2971	59.8571	8.59602	68.1055	0.577135	33.047	3.59653	44.7349	0.205408
Dargegne	4421	2451	1752	2	2013-05-28	Dry season	1	18	2	71	13.6754	245.769	1.37845	15.2936	70.0405	9.05661	70.1184	0.59036	18.6129	2.07448	21.9066	0.110047
Dargegne	4422	2451	65	1	2013-05-30	Dry season	1	21.2	4	70.3333	13.6152	243.462	1.37101	14.3895	60.6608	8.21059	61.1363	0.53009	31.4352	3.31792	39.3227	0.184235
Dargegne	4423	2451	66	2	2013-06-01	Main rainy season	1	22	5	67.4444	13.5842	252.917	1.40118
Dargegne	4429	1783	3263	1	2013-06-01	Main rainy season	1		1	58.4444	12.4502	202.308	1.22919
Dargegne	4430	2552	1908	1	2013-06-01	Main rainy season	1	21	3	67.4444	13.1221	216.786	1.28117
Dargegne	4431	2552	2744	1	2013-06-03	Main rainy season	1	22.6		78.1111	14.2887	270.385	1.45486
Dargegne	4434	2694	1399	1	2013-06-13	Main rainy season	1		5	69.7778	13.5646	241.538	1.36477	14.4636	62.0404	8.36501	62.8788	0.54204
Dargegne	4435	2661	3302	1	2013-06-17	Main rainy season	1	22.2	1	80.4444	14.2625	258.571	1.41884	15.5674	61.416	7.83644	55.0542	0.487338	24.8878	2.62692	28.7768	0.140506
Dargegne	4436	2661	3301	1	2013-06-24	Main rainy season	1	21.8	2
Dargegne	4439	2529	2000	2	2013-07-05	Main rainy season	1	22.4	3	78.2222	14.0794	251.429	1.39648	14.2545	49.0505	6.68619	44.8633	0.4118	21.0401	2.40347	26.5685	0.130896
Dargegne	4440	2529	739	1	2013-07-05	Main rainy season	1	22.8	4	67.4444	13.3485	233.462	1.33817	13.0318	48.4646	7.06596	50.3093	0.452806	38.9777	4.11402	53.8373	0.239292
Dargegne	4441	2435	2235	1	2013-08-05	Main rainy season	1	20	2
Dargegne	4442	2435	478	1	2013-07-12	Main rainy season	1	24	7	72.8889	13.8433	252.308	1.39926
Dargegne	4443	2529	408	2	2013-07-12	Main rainy season	1	24	5	82.3333	14.4147	264.643	1.4375
Dargegne	4444	2529	412	1	2013-07-12	Main rainy season	1	21.2	5	72.8889	14.0744	273.333	1.46367
Dargegne	4445	2529	459	1	2013-07-12	Main rainy season	1	22.2		77.6667	14.2518	268.846	1.45023
Dargegne	4446	2576	265	2	2013-07-12	Main rainy season	1	25	3
Dargegne	4447	2576	279	1	2013-07-12	Main rainy season	1	24	5
Dargegne	4448	2576	271	2	2013-07-12	Main rainy season	1	26	3	63.5556	12.9736	220	1.29239
Dargegne	4449			1	2013-07-18	Main rainy season	1			78.2222	14.0794	251.429	1.39648	13.1425	36.6949	5.31614	33.5624	0.321554	27.2179	3.10917	37.2775	0.176019
Dargegne	4450	2450	834	1	2013-07-24	Main rainy season	1	23.2	4	74.4444	13.7575	239.286	1.35741	13.7029	46.6984	6.55683	44.2406	0.407014
Dargegne	4453	2571	848	2	2013-07-24	Main rainy season	1	21.6	5	65.1111	12.8978	209.286	1.25455	13.7029	56.0317	7.8673	58.2316	0.509877	35.2466	3.72029	46.2998	0.211382
Dargegne	4454	2571		2	2013-07-29	Main rainy season	1	21		74.1111	13.95	256.538	1.41252	13.4	45.8889	6.55208	44.5523	0.409413	35.8181	3.80914	48.1138	0.218228
Dargegne	4455	2537	186	1	2013-08-13	Main rainy season	1	22		82.2222	14.4059	264.286	1.43641	14.2725	45.2503	6.16234	39.9267	0.373276	37.6526	3.83139	47.4861	0.215869
Dargegne	4456	2537	3234	2	2013-08-13	Main rainy season	1	20.8	1	68.8889	13.483	238.462	1.35471	15.0615	69.5726	9.0999	71.1538	0.597103
Dargegne	4457	2537	228	2	2013-08-15	Main rainy season	1	21.6	7	72.7778	13.8335	251.923	1.39805	14.8	62.7778	8.31974	61.7486	0.534304
Dargegne	4458	2537	125	2	2013-08-16	Main rainy season	1	22.6	9	71.2222	13.9278	267.083	1.44491	13.8637	56.1521	7.8155	57.3631	0.503762	32.1309	3.44308	41.7174	0.193703
Dargegne	4459	2529	2025	2	2013-08-18	Main rainy season	1	22.4	3	89.4444	14.9617	287.5	1.50505	15.4102	50.6685	6.51453	42.0292	0.389847	48.0448	4.42282	56.1193	0.247472
Dargegne	4460	2529	2220	2	2013-08-20	Main rainy season	1	20.8	3	72.3333	13.7943	250.385	1.39318	14.9429	64.8095	8.52734	64.027	0.549845	28.3608	2.99343	34.1631	0.16327
Dargegne	4461	2529	399	2	2013-08-20	Main rainy season	1	22	9	77.1111	14.433	289.167	1.50982	15.7714	71.4603	9.02946	68.859	0.582104	39.359	3.76524	44.9206	0.20612
Dargegne	4462	2529	2001	1	2013-08-21	Main rainy season	1	20	3	75.5556	14.3029	283.333	1.49304	14.6069	60.0766	8.04057	58.7706	0.513656	30.2303	3.19068	37.2526	0.175918
Dargegne	4463	2586	520	1	2013-08-21	Main rainy season	1	21	3	78	14.0608	250.714	1.39422	14.5931	53.0345	7.10309	48.6059	0.440142
Dargegne	4464	2586	2035	1	2013-08-22	Main rainy season	1	22		88.8889	14.9204	285.714	1.49992	15.4936	52.1516	6.67809	43.4596	0.400982	27.5262	2.86254	31.979	0.154151
Dargegne	4465	2586	3281	2	2013-08-22	Main rainy season	1	18	1	66.6667	13.275	230.769	1.32917	14.2532	62.8131	8.56281	65.7346	0.561353	41.1057	4.0952	51.9114	0.232293
Dargegne	4468	2679	2100	1	2013-08-22	Main rainy season	1	23.8		71.5556	13.5017	230	1.32658	14.6613	60.2364	8.03952	58.6718	0.512964	29.9221	3.15828	36.7361	0.173824
Dargegne	4493	2507	946	1	2013-08-23	Main rainy season	1	24	2	71.1111	13.4616	228.571	1.32176	13.0857	43.1746	6.27524	42.236	0.391464	26.4194	3.04337	36.3411	0.172217
Dargegne	4494	2571	858	1	2013-08-23	Main rainy season	1	25	3	111.111	16.4191	357.143	1.6887	16.0527	36.1416	4.50657	25.4121	0.251594
Dargegne	4495	2507	2385	1	2013-08-24	Main rainy season	1	23	1	74.1111	13.7284	238.214	1.3539	12.7448	36.3861	5.39433	34.5803	0.32999	57.5919	5.46378	81.3397	0.330668
Dargegne	4505	2680	701	1	2013-09-05	Main rainy season	1	24	5	77.2222	13.9955	248.214	1.38628
Dargegne	4506	2435	1929	2	2013-09-05	Main rainy season	1	24.8	4	84.1111	14.5552	270.357	1.45478	13.2	31.4444	4.5406	27.2903	0.268111	41.3828	4.27215	56.4311	0.248581
Dargegne	4510	2450	1482	1	2013-09-11	Main rainy season	1	25	4	102.222	15.8547	328.571	1.61699	15.9271	43.6341	5.47299	32.7256	0.314571
Dargegne	4511	2571	2830	1	2013-09-11	Main rainy season	1	24	1	80	14.4434	276.923	1.4743	13.937	45.9669	6.37261	42.2145	0.391296	45.0904	4.43077	58.2354	0.254952
Dargegne	4516	2655	1544	2	2013-09-10	Main rainy season	1		3	68.1111	13.4109	235.769	1.34584	12.6879	43.9768	6.54156	45.3369	0.415427	40.6227	4.29533	57.6303	0.252824
Dargegne	4518	2894	4020	1	2013-10-11	Dry season	1		1
Dargegne	4520	2451	2374	2	2013-09-12	Main rainy season	1	23	2	74.1111	13.7284	238.214	1.3539	12.6	34.7778	5.20025	33.0517	0.317298	41.3736	4.36699	59.1052	0.257997
Dargegne	4522	2648	804	2	2013-09-12	Main rainy season	1		4	80.8889	14.2986	260	1.42326	14.6	50.2222	6.72406	44.8413	0.411631	30.2625	3.19421	37.31	0.17615
Dargegne	4523	2648	764	2	2013-09-14	Main rainy season	1		9	71.2222	13.6953	246.538	1.38092	14.1281	56.8677	7.80374	56.8045	0.499811	44.0289	4.32646	56.0954	0.247387
Dargegne	4544	2537	1663	1	2013-09-14	Main rainy season	1	23.6	4	80.4444	14.2625	258.571	1.41884	14.1258	45.3983	6.23058	40.6956	0.379365	44.0384	4.32747	56.1163	0.247462
Dargegne	4545	2537	128	1	2013-09-14	Main rainy season	1	22.8	7	82.7778	14.4501	266.071	1.44184	16.1483	65.5368	8.13561	57.5445	0.505042	43.944	4.04531	48.983	0.221479
Dargegne	4546	2537		1	2013-09-15	Main rainy season	1	21.6		81.4444	14.5596	281.923	1.48894	15.4136	60.9284	7.83236	55.2221	0.488541	41.3441	3.95522	48.2817	0.218858
Dargegne	4550	2680		1	2013-09-18	Main rainy season	1	22.8						12.3241					42.9092	4.52898	62.671	0.270311
Dargegne	4551	2513	586	1	2013-09-18	Main rainy season	1			74.6667	13.998	258.462	1.4185	12.531	35.6782	5.35688	34.4532	0.32894	33.9607	3.78506	48.7823	0.22073
Dargegne	4552	2679	1436	1	2013-09-18	Main rainy season	1	23.2		79.5556	14.1898	255.714	1.40995	13.7655	42.2835	5.91666	38.208	0.359544	29.3277	3.217	38.3494	0.18034
Dargegne	4555	1725		2	2013-09-22	Main rainy season	1	20		68.7778	13.2473	221.071	1.2961	11.7503	30.6697	4.83252	30.7039	0.297515	46.0943	4.86526	70.6109	0.296786
Dargegne	4558	2619	2798	2	2013-09-22	Main rainy season	1	22.2		60.2222	12.4052	193.571	1.19661	14.137	65.7446	9.01762	71.9832	0.602474
Dargegne	4559	2619	2786	2	2013-09-22	Main rainy season	1	21.6	3	60.2222	12.6365	208.462	1.25159	12.5448	50.275	7.54233	56.4183	0.497071
Dargegne	4560	2619	2787	1	2013-09-22	Main rainy season	1	22	3	68.7778	13.2473	221.071	1.2961	12.9436	43.9294	6.43743	43.9783	0.404991
Dargegne	4561	2619	2791	2	2013-09-25	Main rainy season	1	20.8		68.8889	13.2577	221.429	1.29734	12.9124	43.4707	6.38178	43.4707	0.401067
Dargegne	4562	2619	2795	1	2013-09-25	Main rainy season	1	18	3	66.6667	13.5114	250	1.39196	12.1079	41.1985	6.34718	44.1413	0.406248	32.9722	3.76633	49.0177	0.221608
Dargegne	4564	2637	721	1	2013-09-25	Main rainy season	1		4	71.1111	13.4616	228.571	1.32176	14.3281	56.9788	7.73699	55.7401	0.492243	42.9148	4.21706	53.9127	0.239564
Dargegne	4565	2637	1881	1	2013-09-25	Main rainy season	1		3	73.3333	14.113	275	1.46862	13.1191	45.7678	6.63945	45.7678	0.418716	31.8109	3.51704	43.6459	0.201212
Dargegne	4566	2637	2312	2	2013-09-25	Main rainy season	1		2	66.6667	13.275	230.769	1.32917	12.7124	45.6929	6.78702	47.8181	0.434236	29.6108	3.38245	41.9273	0.194525
[truncated: 22,971 more rows]
